# Supplementary material for: 1,6-Bis[(2,2′:6′,2′′-terpyridin-4′-yl)­oxy]hexa­ne
Source: Acta Crystallogr Sect E Struct Rep Online. 2012 Jun 30;68(Pt 7):o2272–3. doi: 10.1107/S1600536812029017 (PMC3394054; doi:10.1107/S1600536812029017)
Supplement: Supplementary file 1 [file e-68-o2272-sup1.cif]

##############################################################################
#                                                                            #
# This CIF contains the data in a paper accepted for publication in          #
# Acta Crystallographica Section E. It conforms to the requirements of       #
# Notes for Authors for Acta Crystallographica Section E, and has been       #
# peer reviewed under the auspices of the IUCr Commission on Journals.       #
#                                                                            #
# Full details of the Crystallographic Information File format               #
# are given in the paper "The Crystallographic Information File (CIF):       #
# a New Standard Archive File for Crystallography" by S. R. Hall, F. H.      #
# Allen and I. D. Brown [Acta Cryst. (1991), A47, 655-685].                  #
#                                                                            #
# The current version of the core CIF dictionary is obtainable from          #
# ftp://ftp.iucr.org/pub/cif_core.dic.                                       #
#                                                                            #
# Software is freely available for graphical display of the structure(s)     #
# in this CIF. For information consult the CIF software page                 #
# http://www.iucr.org/resources/cif/software.                                #
#                                                                            #
# This file may be used for bona fide research purposes within the           #
# scientific community so long as proper attribution is given to the journal # 
# article from which it was obtained.                                        #
#                                                                            #
##############################################################################
data_I
_audit_creation_method     SHELXL-97
_chemical_name_systematic
;
1,6-Bis[(2,2':6',2''-terpyridin-4'-yl)oxy]hexane
;
_chemical_name_common     'L3'
_chemical_formula_moiety     'C36 H32 N6 O2'
_chemical_formula_sum     'C36 H32 N6 O2'
_chemical_formula_iupac     'C36 H32 N6 O2'
_chemical_formula_weight     580.7
_chemical_melting_point     ?
_symmetry_cell_setting     orthorhombic
_symmetry_space_group_name_H-M     'P b c a'
_symmetry_space_group_name_Hall     '-P 2ac 2ab'
loop_
    _symmetry_equiv_pos_as_xyz
    'x, y, z'
    '-x+1/2, -y, z+1/2'
    'x+1/2, -y+1/2, -z'
    '-x, y+1/2, -z+1/2'
    '-x, -y, -z'
    'x-1/2, y, -z-1/2'
    '-x-1/2, y-1/2, z'
    'x, -y-1/2, z-1/2'
_cell_length_a     15.139(5)
_cell_length_b     11.428(5)
_cell_length_c     16.760(5)
_cell_angle_alpha     90
_cell_angle_beta     90
_cell_angle_gamma     90
_cell_volume     2899.6(18)
_cell_formula_units_Z     4
_cell_measurement_reflns_used     2098
_cell_measurement_theta_min     3.2
_cell_measurement_theta_max     26.0
_cell_measurement_temperature     100(2)
_exptl_crystal_description     'needle'
_exptl_crystal_colour     colourless
_exptl_crystal_size_max     0.40
_exptl_crystal_size_mid     0.20
_exptl_crystal_size_min     0.20
_exptl_crystal_density_diffrn     1.330
_exptl_crystal_density_meas     ?
_exptl_crystal_density_method     'not measured'
_exptl_crystal_F_000     1224
_exptl_absorpt_coefficient_mu     0.085
_exptl_absorpt_correction_type     multi-scan
_exptl_absorpt_process_details     '(Blessing, 1995)'
_exptl_absorpt_correction_T_min     0.9668
_exptl_absorpt_correction_T_max     0.9832
_exptl_special_details     ?
_diffrn_ambient_temperature     100(2)
_diffrn_radiation_type     MoK\a
_diffrn_radiation_wavelength     0.71073
_diffrn_radiation_source     'fine-focus sealed tube'
_diffrn_radiation_monochromator     graphite
_diffrn_measurement_device_type     'Oxford Diffraction Xcalibur 2 CCD'
_diffrn_measurement_method     'omega scans at fixed theta angles'
_diffrn_detector_area_resol_mean     ?
_diffrn_reflns_number     20354
_diffrn_reflns_av_R_equivalents     0.0642
_diffrn_reflns_av_sigmaI/netI     0.0388
_diffrn_reflns_theta_min     3.23
_diffrn_reflns_theta_max     26.05
_diffrn_reflns_theta_full     26.00
_diffrn_measured_fraction_theta_max     1.000
_diffrn_measured_fraction_theta_full     0.998
_diffrn_reflns_limit_h_min     -18
_diffrn_reflns_limit_h_max     18
_diffrn_reflns_limit_k_min     -12
_diffrn_reflns_limit_k_max     14
_diffrn_reflns_limit_l_min     -20
_diffrn_reflns_limit_l_max     20
_diffrn_standards_number     0
_diffrn_standards_interval_count     0
_diffrn_standards_interval_time     0
_diffrn_standards_decay_%     0
_refine_special_details
;
Refinement of <i>F</i>^2^ against ALL reflections. The weighted <i>R</i>-factor
<i>wR</i> and goodness of fit <i>S</i> are based on <i>F</i>^2^, conventional
<i>R</i>-factors <i>R</i> are based on <i>F</i>, with <i>F</i> set to zero for
negative <i>F</i>^2^. The threshold expression of <i>F</i>^2^ >
\s(<i>F</i>^2^) is used only for calculating <i>R</i>-factors(gt) <i>etc</i>.
and is not relevant to the choice of reflections for refinement.
<i>R</i>-factors based on <i>F</i>^2^ are statistically about twice as large
as those based on <i>F</i>, and <i>R</i>- factors based on ALL data will be
even larger.
;
_reflns_number_total     2859
_reflns_number_gt     2098
_reflns_threshold_expression     I>2sigma(I)
_refine_ls_structure_factor_coef     Fsqd
_refine_ls_matrix_type     full
_refine_ls_R_factor_all     0.0572
_refine_ls_R_factor_gt     0.0380
_refine_ls_wR_factor_gt     0.0951
_refine_ls_wR_factor_ref     0.0995
_refine_ls_goodness_of_fit_ref     0.944
_refine_ls_restrained_S_all     0.944
_refine_ls_number_reflns     2859
_refine_ls_number_parameters     199
_refine_ls_number_restraints     0
_refine_ls_hydrogen_treatment     constr
_refine_ls_weighting_scheme     calc
_refine_ls_weighting_details
            'calc w=1/[\s^2^(Fo^2^)+(0.0644P)^2^+0.0P] where P=(Fo^2^+2Fc^2^)/3'
_atom_sites_solution_hydrogens     geom
_atom_sites_solution_primary     direct
_atom_sites_solution_secondary     difmap
_refine_ls_shift/su_max     0.001
_refine_ls_shift/su_mean     0.000
_refine_diff_density_max     0.172
_refine_diff_density_min     -0.264
_refine_ls_extinction_method     none
_refine_ls_extinction_coef     ?
loop_
    _atom_type_symbol
    _atom_type_description
    _atom_type_scat_dispersion_real
    _atom_type_scat_dispersion_imag
    _atom_type_scat_source
    'C' 'C' 0.0033 0.0016
                         'International Tables Vol C Tables 4.2.6.8 and 6.1.1.4'
    'H' 'H' 0.0000 0.0000
                         'International Tables Vol C Tables 4.2.6.8 and 6.1.1.4'
    'N' 'N' 0.0061 0.0033
                         'International Tables Vol C Tables 4.2.6.8 and 6.1.1.4'
    'O' 'O' 0.0106 0.0060
                         'International Tables Vol C Tables 4.2.6.8 and 6.1.1.4'
_computing_data_collection     'CrysAlis CCD (Oxford Diffraction, 2008)'
_computing_cell_refinement     'CrysAlis CCD (Oxford Diffraction, 2008)'
_computing_data_reduction     'CrysAlis RED (Oxford Diffraction, 2008)'
_computing_structure_solution     'SHELXS97 (Sheldrick, 2008)'
_computing_structure_refinement     'SHELXL97 (Sheldrick, 2008)'
_computing_molecular_graphics     'ORTEP-3 (Farrugia, 1999)'
_computing_publication_material     'publCIF (Westrip, 2010)'
loop_
    _atom_site_type_symbol
    _atom_site_label
    _atom_site_fract_x
    _atom_site_fract_y
    _atom_site_fract_z
    _atom_site_U_iso_or_equiv
    _atom_site_adp_type
    _atom_site_calc_flag
    _atom_site_refinement_flags
    _atom_site_occupancy
    _atom_site_symmetry_multiplicity
    _atom_site_disorder_assembly
    _atom_site_disorder_group
    C C1 0.33229(9) 0.02089(12) 0.29739(9) 0.0207(3) Uani d . 1 1 . .
    H H1 0.3600 -0.0452 0.2738 0.025 Uiso calc R 1 1 . .
    C C2 0.34439(10) 0.13004(12) 0.26216(9) 0.0251(4) Uani d . 1 1 . .
    H H2 0.3790 0.1379 0.2152 0.030 Uiso calc R 1 1 . .
    C C3 0.30541(10) 0.22649(12) 0.29648(9) 0.0242(3) Uani d . 1 1 . .
    H H3 0.3124 0.3019 0.2734 0.029 Uiso calc R 1 1 . .
    C C4 0.25569(9) 0.21180(12) 0.36541(8) 0.0203(3) Uani d . 1 1 . .
    H H4 0.2288 0.2770 0.3907 0.024 Uiso calc R 1 1 . .
    C C5 0.24615(9) 0.10061(12) 0.39646(8) 0.0168(3) Uani d . 1 1 . .
    C C6 0.19174(9) 0.07961(12) 0.46867(8) 0.0165(3) Uani d . 1 1 . .
    C C7 0.15172(9) -0.02860(12) 0.48099(8) 0.0176(3) Uani d . 1 1 . .
    H H7 0.1608 -0.0915 0.4448 0.021 Uiso calc R 1 1 . .
    C C8 0.09834(9) -0.04198(12) 0.54744(8) 0.0171(3) Uani d . 1 1 . .
    C C9 0.08764(9) 0.05263(12) 0.59918(8) 0.0181(3) Uani d . 1 1 . .
    H H9 0.0506 0.0462 0.6447 0.022 Uiso calc R 1 1 . .
    C C10 0.13161(9) 0.15523(12) 0.58311(8) 0.0169(3) Uani d . 1 1 . .
    C C11 0.12409(9) 0.25867(12) 0.63712(8) 0.0183(3) Uani d . 1 1 . .
    C C12 0.16340(10) 0.36471(12) 0.61690(9) 0.0210(3) Uani d . 1 1 . .
    H H12 0.1964 0.3725 0.5690 0.025 Uiso calc R 1 1 . .
    C C13 0.15333(10) 0.45889(13) 0.66836(9) 0.0249(4) Uani d . 1 1 . .
    H H13 0.1788 0.5327 0.6559 0.030 Uiso calc R 1 1 . .
    C C14 0.10571(10) 0.44385(13) 0.73784(9) 0.0251(4) Uani d . 1 1 . .
    H H14 0.0972 0.5071 0.7738 0.030 Uiso calc R 1 1 . .
    C C15 0.07083(10) 0.33492(13) 0.75376(9) 0.0248(4) Uani d . 1 1 . .
    H H15 0.0398 0.3245 0.8025 0.030 Uiso calc R 1 1 . .
    C C16 0.06992(9) -0.24153(11) 0.51510(9) 0.0194(3) Uani d . 1 1 . .
    H H16A 0.1330 -0.2642 0.5175 0.023 Uiso calc R 1 1 . .
    H H16B 0.0554 -0.2212 0.4592 0.023 Uiso calc R 1 1 . .
    C C17 0.01309(10) -0.34175(11) 0.54245(9) 0.0197(3) Uani d . 1 1 . .
    H H17A -0.0499 -0.3192 0.5396 0.024 Uiso calc R 1 1 . .
    H H17B 0.0272 -0.3612 0.5986 0.024 Uiso calc R 1 1 . .
    C C18 0.02948(9) -0.44830(11) 0.48956(9) 0.0194(3) Uani d . 1 1 . .
    H H18A 0.0192 -0.4263 0.4332 0.023 Uiso calc R 1 1 . .
    H H18B 0.0920 -0.4722 0.4948 0.023 Uiso calc R 1 1 . .
    N N1 0.28336(8) 0.00494(10) 0.36295(7) 0.0196(3) Uani d . 1 1 . .
    N N2 0.18298(8) 0.17077(9) 0.51806(7) 0.0176(3) Uani d . 1 1 . .
    N N3 0.07781(8) 0.24306(10) 0.70493(7) 0.0205(3) Uani d . 1 1 . .
    O O 0.05447(6) -0.14203(8) 0.56613(6) 0.0204(2) Uani d . 1 1 . .
loop_
    _atom_site_aniso_label
    _atom_site_aniso_U_11
    _atom_site_aniso_U_22
    _atom_site_aniso_U_33
    _atom_site_aniso_U_12
    _atom_site_aniso_U_13
    _atom_site_aniso_U_23
    C1 0.0226(8) 0.0216(8) 0.0178(7) -0.0008(6) 0.0034(6) -0.0049(6)
    C2 0.0274(9) 0.0297(9) 0.0183(8) -0.0054(6) 0.0059(6) -0.0001(7)
    C3 0.0310(8) 0.0187(7) 0.0230(8) -0.0061(6) 0.0010(7) 0.0019(6)
    C4 0.0230(8) 0.0180(7) 0.0198(7) -0.0019(6) -0.0002(6) -0.0025(6)
    C5 0.0176(7) 0.0190(7) 0.0137(7) -0.0016(6) -0.0026(6) -0.0010(6)
    C6 0.0175(7) 0.0164(7) 0.0155(7) 0.0008(5) -0.0018(6) 0.0011(6)
    C7 0.0202(8) 0.0157(7) 0.0168(7) 0.0005(5) -0.0006(6) -0.0014(6)
    C8 0.0175(7) 0.0149(7) 0.0189(7) -0.0013(5) -0.0029(6) 0.0024(6)
    C9 0.0203(8) 0.0199(7) 0.0141(7) 0.0011(6) -0.0001(6) 0.0000(6)
    C10 0.0173(7) 0.0184(7) 0.0150(7) 0.0019(5) -0.0017(6) 0.0000(6)
    C11 0.0185(7) 0.0194(7) 0.0172(7) 0.0015(6) -0.0016(6) -0.0023(6)
    C12 0.0228(8) 0.0210(8) 0.0191(8) -0.0016(6) 0.0006(6) -0.0015(6)
    C13 0.0268(8) 0.0179(8) 0.0299(8) -0.0012(6) -0.0026(7) -0.0035(6)
    C14 0.0265(8) 0.0243(8) 0.0246(8) 0.0020(6) -0.0016(7) -0.0090(7)
    C15 0.0251(8) 0.0284(8) 0.0209(8) 0.0028(7) 0.0015(7) -0.0047(7)
    C16 0.0237(7) 0.0146(7) 0.0198(7) -0.0008(6) 0.0020(6) -0.0018(6)
    C17 0.0228(8) 0.0164(7) 0.0199(8) -0.0006(6) 0.0014(6) -0.0002(6)
    C18 0.0212(8) 0.0163(7) 0.0208(7) -0.0008(6) 0.0023(6) -0.0004(6)
    N1 0.0215(6) 0.0190(6) 0.0184(6) 0.0003(5) 0.0008(5) -0.0016(5)
    N2 0.0205(6) 0.0165(6) 0.0159(6) 0.0007(5) -0.0010(5) -0.0004(5)
    N3 0.0226(6) 0.0214(6) 0.0175(6) 0.0001(5) 0.0023(5) -0.0025(5)
    O 0.0262(6) 0.0146(5) 0.0203(5) -0.0041(4) 0.0044(4) -0.0012(4)
_geom_special_details
;
All s.u.'s (except the s.u. in the dihedral angle between two l.s. planes)
are estimated using the full covariance matrix. The cell s.u.'s are taken
into account individually in the estimation of s.u.'s in distances, angles
and torsion angles; correlations between s.u.'s in cell parameters are only
used when they are defined by crystal symmetry. An approximate (isotropic)
treatment of cell s.u.'s is used for estimating s.u.'s involving l.s.
planes.
;
loop_
    _geom_bond_atom_site_label_1
    _geom_bond_atom_site_label_2
    _geom_bond_site_symmetry_2
    _geom_bond_distance
    _geom_bond_publ_flag
    C1 N1 . 1.3374(18) ?
    C1 C2 . 1.392(2) ?
    C2 C3 . 1.377(2) ?
    C3 C4 . 1.389(2) ?
    C4 C5 . 1.380(2) ?
    C5 N1 . 1.3527(18) ?
    C5 C6 . 1.4833(19) ?
    C6 N2 . 1.3374(18) ?
    C6 C7 . 1.3917(19) ?
    C7 C8 . 1.3845(19) ?
    C8 O . 1.3581(17) ?
    C8 C9 . 1.395(2) ?
    C9 C10 . 1.374(2) ?
    C10 N2 . 1.3508(18) ?
    C10 C11 . 1.4934(19) ?
    C11 N3 . 1.3467(18) ?
    C11 C12 . 1.391(2) ?
    C12 C13 . 1.388(2) ?
    C13 C14 . 1.380(2) ?
    C14 C15 . 1.378(2) ?
    C15 N3 . 1.3354(18) ?
    C16 O . 1.4422(17) ?
    C16 C17 . 1.5031(19) ?
    C17 C18 . 1.527(2) ?
    C18 C18 5_546 1.521(3) ?
loop_
    _geom_angle_atom_site_label_1
    _geom_angle_atom_site_label_2
    _geom_angle_atom_site_label_3
    _geom_angle_site_symmetry_1
    _geom_angle_site_symmetry_3
    _geom_angle
    _geom_angle_publ_flag
    N1 C1 C2 . . 122.88(13) ?
    C3 C2 C1 . . 118.96(14) ?
    C2 C3 C4 . . 118.91(13) ?
    C5 C4 C3 . . 118.73(13) ?
    N1 C5 C4 . . 122.98(13) ?
    N1 C5 C6 . . 116.09(12) ?
    C4 C5 C6 . . 120.91(12) ?
    N2 C6 C7 . . 123.83(13) ?
    N2 C6 C5 . . 115.77(12) ?
    C7 C6 C5 . . 120.39(12) ?
    C8 C7 C6 . . 118.09(13) ?
    O C8 C7 . . 124.28(12) ?
    O C8 C9 . . 116.87(12) ?
    C7 C8 C9 . . 118.86(13) ?
    C10 C9 C8 . . 118.87(13) ?
    N2 C10 C9 . . 123.26(13) ?
    N2 C10 C11 . . 115.45(12) ?
    C9 C10 C11 . . 121.29(12) ?
    N3 C11 C12 . . 122.87(13) ?
    N3 C11 C10 . . 116.54(12) ?
    C12 C11 C10 . . 120.59(13) ?
    C13 C12 C11 . . 118.48(14) ?
    C14 C13 C12 . . 119.06(14) ?
    C15 C14 C13 . . 118.38(14) ?
    N3 C15 C14 . . 124.12(14) ?
    O C16 C17 . . 109.06(11) ?
    C16 C17 C18 . . 109.71(12) ?
    C18 C18 C17 5_546 . 112.98(15) ?
    C1 N1 C5 . . 117.52(12) ?
    C6 N2 C10 . . 117.06(11) ?
    C15 N3 C11 . . 117.05(12) ?
    C8 O C16 . . 116.58(11) ?
loop_
    _geom_torsion_atom_site_label_1
    _geom_torsion_atom_site_label_2
    _geom_torsion_atom_site_label_3
    _geom_torsion_atom_site_label_4
    _geom_torsion_site_symmetry_1
    _geom_torsion_site_symmetry_2
    _geom_torsion_site_symmetry_3
    _geom_torsion_site_symmetry_4
    _geom_torsion
    _geom_torsion_publ_flag
    N1 C1 C2 C3 . . . . 0.8(2) ?
    C1 C2 C3 C4 . . . . 0.4(2) ?
    C2 C3 C4 C5 . . . . -0.9(2) ?
    C3 C4 C5 N1 . . . . 0.3(2) ?
    C3 C4 C5 C6 . . . . -178.31(13) ?
    N1 C5 C6 N2 . . . . 155.72(12) ?
    C4 C5 C6 N2 . . . . -25.62(19) ?
    N1 C5 C6 C7 . . . . -25.77(19) ?
    C4 C5 C6 C7 . . . . 152.89(13) ?
    N2 C6 C7 C8 . . . . 1.3(2) ?
    C5 C6 C7 C8 . . . . -177.08(12) ?
    C6 C7 C8 O . . . . 179.13(13) ?
    C6 C7 C8 C9 . . . . -0.5(2) ?
    O C8 C9 C10 . . . . 179.26(12) ?
    C7 C8 C9 C10 . . . . -1.1(2) ?
    C8 C9 C10 N2 . . . . 2.1(2) ?
    C8 C9 C10 C11 . . . . -178.83(12) ?
    N2 C10 C11 N3 . . . . -175.94(12) ?
    C9 C10 C11 N3 . . . . 4.92(19) ?
    N2 C10 C11 C12 . . . . 4.17(19) ?
    C9 C10 C11 C12 . . . . -174.98(14) ?
    N3 C11 C12 C13 . . . . -1.0(2) ?
    C10 C11 C12 C13 . . . . 178.92(12) ?
    C11 C12 C13 C14 . . . . 0.7(2) ?
    C12 C13 C14 C15 . . . . 0.7(2) ?
    C13 C14 C15 N3 . . . . -2.1(2) ?
    O C16 C17 C18 . . . . -179.36(11) ?
    C16 C17 C18 C18 . . . 5_546 -176.75(15) ?
    C2 C1 N1 C5 . . . . -1.4(2) ?
    C4 C5 N1 C1 . . . . 0.9(2) ?
    C6 C5 N1 C1 . . . . 179.51(12) ?
    C7 C6 N2 C10 . . . . -0.4(2) ?
    C5 C6 N2 C10 . . . . 178.08(12) ?
    C9 C10 N2 C6 . . . . -1.4(2) ?
    C11 C10 N2 C6 . . . . 179.51(12) ?
    C14 C15 N3 C11 . . . . 1.8(2) ?
    C12 C11 N3 C15 . . . . -0.2(2) ?
    C10 C11 N3 C15 . . . . 179.86(12) ?
    C7 C8 O C16 . . . . 3.91(19) ?
    C9 C8 O C16 . . . . -176.42(12) ?
    C17 C16 O C8 . . . . -177.42(11) ?
loop_
    _geom_hbond_atom_site_label_D
    _geom_hbond_atom_site_label_H
    _geom_hbond_atom_site_label_A
    _geom_hbond_site_symmetry_A
    _geom_hbond_distance_DH
    _geom_hbond_distance_HA
    _geom_hbond_distance_DA
    _geom_hbond_angle_DHA
    _geom_hbond_publ_flag
    C15 H15 O 4_556 0.950 2.652 3.575(2) 164 yes
    C1 H1 N3 2_554 0.950 2.708 3.654(2) 174 yes
    C4 H4 N1 7_665 0.949 2.652 3.402(2) 136 yes
    C2 H2 O 2_554 0.950 2.694 3.627(2) 168 yes
data_global
_journal_date_recd_electronic     2012-06-14
_journal_date_accepted     2012-06-26
_journal_name_full     'Acta Crystallographica, Section E'
_journal_year     2012
_journal_volume     68
_journal_issue      7
_journal_page_first     o2272
_journal_page_last     o2273
_journal_paper_category     QO
_journal_paper_doi     10.1107/S1600536812029017
_journal_coeditor_code     YK2063
_publ_contact_author_name     'Varvara. I Nikolayenko'
_publ_contact_author_address
;
University of KwaZulu-Natal
School of Chemistry and Physics
Private Bag X01
Scottsville 3209
Pietermaritzburg
;
_publ_contact_author_email     207513620@stu.ukzn.ac.za
_publ_contact_author_fax     '+27(0)33 260 5009'
_publ_contact_author_phone     '+27(0)33 260 5324'
_publ_section_title
;
1,6-Bis[(2,2':6',2''-terpyridin-4'-yl)oxy]hexane
;
loop_
    _publ_author_name
    _publ_author_address
    'Nikolayenko, Varvara I.'
;
University of KwaZulu-Natal
School of Chemistry and Physics
Private Bag X01
Scottsville 3209
Pietermaritzburg,
South Africa
;
    'Akerman, Matthew P.'
;
University of KwaZulu-Natal
School of Chemistry and Physics
Private Bag X01
Scottsville 3209
Pietermaritzburg,
South Africa
;
    'Grimmer, Craig D.'
;
University of KwaZulu-Natal
School of Chemistry and Physics
Private Bag X01
Scottsville 3209
Pietermaritzburg,
South Africa
;
    'Reddy, Desigan'
;
University of KwaZulu-Natal
School of Chemistry and Physics
Private Bag X01
Scottsville 3209
Pietermaritzburg,
South Africa
;
_iucr_refine_instructions_details
;
TITL L3 in Pbca
CELL  0.71073  15.1390  11.4280  16.7600   90.000   90.000   90.000
ZERR     8.00   0.0050   0.0050   0.0050    0.005    0.005    0.005
LATT   1
SYMM  1/2 - X, - Y, 1/2 + Z
SYMM  1/2 + X, 1/2 - Y, - Z
SYMM  - X, 1/2 + Y, 1/2 - Z
SFAC  C    H    N    O
UNIT  144  128  24   8
MERG   2
EXTI    0.00436
FMAP   2
PLAN    5
SIZE     0.20   0.20   0.40
ACTA    50.00
CONF
WGHT     0.06130
L.S.   4
TEMP  -173.00
FVAR     0.98075
C1    1    0.332280    0.020899    0.797399    11.00000    0.02282    0.02194 =
        0.01808   -0.00493    0.00343   -0.00084
AFIX   43
H1    2    0.359992   -0.045153    0.773846    11.00000   -1.20000
AFIX    0
C2    1    0.344375    0.130052    0.762170    11.00000    0.02770    0.03004 =
        0.01855   -0.00011    0.00588   -0.00544
AFIX   43
H2    2    0.378980    0.137878    0.715183    11.00000   -1.20000
AFIX    0
C3    1    0.305408    0.226479    0.796482    11.00000    0.03130    0.01896 =
        0.02330    0.00188    0.00094   -0.00617
AFIX   43
H3    2    0.312410    0.301843    0.773392    11.00000   -1.20000
AFIX    0
C4    1    0.255690    0.211791    0.865403    11.00000    0.02327    0.01838 =
        0.02006   -0.00256   -0.00028   -0.00187
AFIX   43
H4    2    0.228755    0.277016    0.890700    11.00000   -1.20000
AFIX    0
C5    1    0.246157    0.100611    0.896451    11.00000    0.01782    0.01923 =
        0.01401   -0.00103   -0.00261   -0.00158
C6    1    0.191736    0.079608    0.968665    11.00000    0.01778    0.01672 =
        0.01581    0.00114   -0.00183    0.00081
C7    1    0.151718   -0.028592    0.980993    11.00000    0.02052    0.01596 =
        0.01709   -0.00143   -0.00065    0.00053
AFIX   43
H7    2    0.160773   -0.091468    0.944841    11.00000   -1.20000
AFIX    0
C8    1    0.098334   -0.041992    1.047446    11.00000    0.01775    0.01521 =
        0.01917    0.00240   -0.00289   -0.00126
C9    1    0.087648    0.052626    1.099176    11.00000    0.02054    0.02027 =
        0.01434   -0.00005   -0.00015    0.00115
AFIX   43
H9    2    0.050609    0.046211    1.144726    11.00000   -1.20000
AFIX    0
C10   1    0.131608    0.155220    1.083107    11.00000    0.01759    0.01864 =
        0.01528    0.00006   -0.00172    0.00190
C11   1    0.124095    0.258676    1.137132    11.00000    0.01873    0.01965 =
        0.01744   -0.00228   -0.00160    0.00153
C12   1    0.163391    0.364700    1.116906    11.00000    0.02304    0.02133 =
        0.01941   -0.00151    0.00065   -0.00164
AFIX   43
H12   2    0.196371    0.372457    1.068970    11.00000   -1.20000
AFIX    0
C13   1    0.153315    0.458879    1.168354    11.00000    0.02711    0.01817 =
        0.03020   -0.00351   -0.00262   -0.00117
AFIX   43
H13   2    0.178831    0.532654    1.155928    11.00000   -1.20000
AFIX    0
C14   1    0.105698    0.443848    1.237832    11.00000    0.02671    0.02460 =
        0.02492   -0.00909   -0.00161    0.00201
AFIX   43
H14   2    0.097177    0.507078    1.273803    11.00000   -1.20000
AFIX    0
C15   1    0.070831    0.334928    1.253743    11.00000    0.02536    0.02878 =
        0.02111   -0.00470    0.00153    0.00285
AFIX   43
H15   2    0.039856    0.324502    1.302529    11.00000   -1.20000
AFIX    0
C16   1    0.069916   -0.241534    1.015099    11.00000    0.02402    0.01497 =
        0.02004   -0.00176    0.00197   -0.00074
AFIX   23
H16A  2    0.132963   -0.264160    1.017445    11.00000   -1.20000
H16B  2    0.055362   -0.221226    0.959205    11.00000   -1.20000
AFIX    0
C17   1    0.013099   -0.341747    1.042441    11.00000    0.02311    0.01673 =
        0.02015   -0.00013    0.00131   -0.00058
AFIX   23
H17A  2   -0.049932   -0.319166    1.039588    11.00000   -1.20000
H17B  2    0.027185   -0.361180    1.098576    11.00000   -1.20000
AFIX    0
C18   1    0.029466   -0.448305    0.989567    11.00000    0.02148    0.01666 =
        0.02105   -0.00038    0.00227   -0.00079
AFIX   23
H18A  2    0.019222   -0.426262    0.933199    11.00000   -1.20000
H18B  2    0.092019   -0.472248    0.994812    11.00000   -1.20000
AFIX    0
N1    3    0.283361    0.004944    0.862945    11.00000    0.02182    0.01929 =
        0.01869   -0.00165    0.00077    0.00029
N2    3    0.182974    0.170770    1.018058    11.00000    0.02077    0.01678 =
        0.01625   -0.00046   -0.00100    0.00075
N3    3    0.077819    0.243067    1.204924    11.00000    0.02288    0.02176 =
        0.01784   -0.00252    0.00232    0.00007
O     4    0.054469   -0.142021    1.066123    11.00000    0.02651    0.01492 =
        0.02055   -0.00120    0.00440   -0.00408
HKLF    4
END
;
