# Supplementary material for: 1,6-Bis[(2,2′:6′,2′′-terpyridin-4′-yl)­oxy]hexa­ne
Source: Acta Crystallogr Sect E Struct Rep Online. 2012 Jun 30;68(Pt 7):o2272–3. doi: 10.1107/S1600536812029017 (PMC3394054; doi:10.1107/S1600536812029017)
Supplement: Supplementary file 2 [file e-68-o2272-Isup2.hkl]

#
# h,k,l, Fc-squared, Fo-squared, sigma(Fo-squared) and status flag
#
data_I
_shelx_title ' HEXATERPY_100K in Pbca'
_shelx_refln_list_code          4
_shelx_F_calc_maximum      309.03
_exptl_crystal_F_000      1224.00
_reflns_d_resolution_high  0.8088
 
loop_
 _symmetry_equiv_pos_as_xyz
 'x, y, z'
 '-x+1/2, -y, z+1/2'
 'x+1/2, -y+1/2, -z'
 '-x, y+1/2, -z+1/2'
 '-x, -y, -z'
 'x-1/2, y, -z-1/2'
 '-x-1/2, y-1/2, z'
 'x, -y-1/2, z-1/2'
 
_cell_length_a    15.1390
_cell_length_b    11.4280
_cell_length_c    16.7600
_cell_angle_alpha  90.000
_cell_angle_beta   90.000
_cell_angle_gamma  90.000
 
_shelx_F_squared_multiplier     1.000
 
loop_
 _refln_index_h
 _refln_index_k
 _refln_index_l
 _refln_F_squared_calc
 _refln_F_squared_meas
 _refln_F_squared_sigma
 _refln_observed_status
   4   0   0    17037.35    15994.39    624.29 o
   6   0   0       10.09        4.97     14.44 o
   8   0   0     3557.45     3793.24     65.41 o
  10   0   0     1125.48     1246.40     45.57 o
  12   0   0     2726.30     2897.62     73.18 o
  14   0   0        4.63        4.48     24.32 o
  16   0   0       43.86       39.71     31.59 o
  18   0   0      299.87      279.60     40.64 o
   2   1   0     8598.03     8149.45    147.12 o
   4   1   0     1054.96      948.38     20.98 o
   6   1   0     6049.77     6091.13     49.90 o
   8   1   0     1366.35     1521.47     30.41 o
  10   1   0      391.92      408.97     20.89 o
  12   1   0       44.33       63.20     16.26 o
  14   1   0       95.57      103.88     20.33 o
  16   1   0        8.48        5.40     20.38 o
  18   1   0      296.25      309.41     30.28 o
   0   2   0      716.50      524.54     24.10 o
   2   2   0     2600.07     2411.85     18.59 o
   4   2   0     2169.03     1995.68     32.28 o
   6   2   0     3708.06     3425.82     90.33 o
   8   2   0      909.66      938.14     25.03 o
  10   2   0      194.68      245.15     18.74 o
  12   2   0       34.76       70.13     17.26 o
  14   2   0      352.03      319.82     25.63 o
  16   2   0     5574.17     5796.81    213.92 o
  18   2   0      223.88      249.48     29.36 o
   2   3   0       30.56       40.05      7.37 o
   4   3   0     5414.84     5617.08    121.77 o
   6   3   0      406.68      377.69     11.58 o
   8   3   0     1875.98     1825.14     51.16 o
  10   3   0      709.96      787.39     35.37 o
  12   3   0       55.70       54.24     15.59 o
  14   3   0       91.14      127.49     22.80 o
  16   3   0        2.25        1.14     21.26 o
  18   3   0       28.35       45.43     22.63 o
   0   4   0     5214.16     5664.90    123.46 o
   2   4   0     1112.39     1065.23     24.96 o
   4   4   0     2113.60     2331.38     73.29 o
   6   4   0     3947.65     4089.01     66.54 o
   8   4   0       15.50       18.77      7.64 o
  10   4   0     1388.70     1380.00     55.98 o
  12   4   0        0.92        8.85     15.64 o
  14   4   0      354.37      353.00     25.02 o
  16   4   0      426.32      436.50     54.36 o
   2   5   0       53.41       72.66      8.89 o
   4   5   0     4840.70     5371.30     42.64 o
   6   5   0      613.04      608.68     26.08 o
   8   5   0      350.63      346.95     13.43 o
  10   5   0      195.29      197.38     14.84 o
  12   5   0       17.81       14.75     14.35 o
  14   5   0        4.75        7.17     20.06 o
  16   5   0       18.80       27.73     21.92 o
   0   6   0      664.50      651.16     30.41 o
   2   6   0        9.12        3.84      9.23 o
   4   6   0       62.61       76.29     10.48 o
   6   6   0     4925.35     5252.88     63.69 o
   8   6   0      147.51      170.05     11.17 o
  10   6   0      432.58      442.82     26.68 o
  12   6   0        6.19        8.60     19.81 o
  14   6   0      288.33      309.06     27.26 o
  16   6   0      222.55      201.09     25.69 o
   2   7   0       41.37       41.12     10.68 o
   4   7   0        0.00        7.49     10.49 o
   6   7   0       20.25       15.92     11.23 o
   8   7   0        7.16        7.96     12.04 o
  10   7   0      839.19      813.91     28.00 o
  12   7   0      196.12      176.72     23.29 o
  14   7   0      488.21      456.21     33.93 o
  16   7   0       54.66       52.56     22.28 o
   0   8   0     1193.69     1214.99     44.64 o
   2   8   0      289.48      268.67     19.83 o
   4   8   0       73.68       93.85     13.23 o
   6   8   0       13.79       18.24     12.25 o
   8   8   0      124.17      121.15     14.95 o
  10   8   0     1300.27     1121.20     32.22 o
  12   8   0        8.10        4.55     21.68 o
  14   8   0     1270.82     1250.37     46.16 o
   2   9   0      721.40      788.54     29.78 o
   4   9   0        0.55       -0.23     15.99 o
   6   9   0     1996.14     2051.06     53.42 o
   8   9   0      114.62      127.36     16.09 o
  10   9   0      276.57      248.06     21.34 o
  12   9   0       45.35       35.12     23.18 o
  14   9   0        1.30        7.16     21.93 o
   0  10   0    10612.14    11025.72    142.35 o
   2  10   0     6444.24     6526.31    137.47 o
   4  10   0     4401.55     4720.34     77.57 o
   6  10   0        0.26       -8.45     18.07 o
   8  10   0      228.21      208.93     18.73 o
  10  10   0       28.68       27.57     17.91 o
  12  10   0       21.38       12.13     21.24 o
   2  11   0     3567.89     3649.00     63.00 o
   4  11   0      819.51      806.37     34.13 o
   6  11   0      512.03      516.39     30.53 o
   8  11   0      137.05      151.36     32.36 o
  10  11   0      214.08      204.94     24.56 o
   0  12   0       35.04       82.01     27.17 o
   2  12   0        1.85       14.98     17.06 o
   4  12   0      212.50      261.91     24.64 o
   6  12   0       45.76       18.64     19.25 o
   8  12   0      412.42      375.47     33.30 o
   2  13   0        5.52       27.85     17.95 o
   4  13   0      126.47      134.43     21.22 o
   6  13   0      438.18      419.09     30.81 o
   0  14   0       50.14       77.82     43.26 o
   2  14   0      107.58      114.13     21.84 o
   2   1   1      352.36      348.88      5.38 o
   3   1   1     6451.41     5741.81     56.62 o
   4   1   1      749.19      699.01      8.82 o
   5   1   1     7585.83     7398.92     98.26 o
   6   1   1     1173.52     1069.26     13.98 o
   7   1   1     1435.35     1389.83     24.64 o
   8   1   1       47.70       48.19      8.46 o
   9   1   1      409.48      396.63     13.72 o
  10   1   1       10.52        1.65      9.38 o
  11   1   1      400.58      422.54     15.93 o
  12   1   1      100.01      101.91     12.82 o
  13   1   1       73.99       74.61     12.61 o
  14   1   1        7.64       16.94     12.85 o
  15   1   1      176.26      176.71     16.01 o
  16   1   1        0.00       -0.61     14.43 o
  17   1   1        7.75        5.96     15.69 o
  18   1   1       12.22       18.10     16.19 o
   0   2   1    36588.62    37439.93    128.89 o
   1   2   1     5727.93     5286.26     43.03 o
   2   2   1     2315.47     2221.93     24.82 o
   3   2   1     5282.65     4798.07     32.70 o
   4   2   1      642.14      599.67     10.44 o
   5   2   1      266.39      299.63      6.66 o
   6   2   1       38.47       22.94      5.34 o
   7   2   1        1.67        2.56      4.91 o
   8   2   1      256.37      229.52     11.07 o
   9   2   1      106.71      118.47      7.46 o
  10   2   1     1336.61     1403.29     25.71 o
  11   2   1     1350.14     1407.15     25.41 o
  12   2   1      635.87      734.46     20.51 o
  13   2   1     1015.08     1096.87     27.00 o
  14   2   1       76.38       92.87     13.73 o
  15   2   1       53.69       59.98     13.88 o
  16   2   1        5.23       23.43     15.25 o
  17   2   1     1995.36     2076.96     67.13 o
  18   2   1       89.11      108.82     16.96 o
   1   3   1      411.55      400.22      8.18 o
   2   3   1       32.25       44.26      4.16 o
   3   3   1      741.00      669.34      8.63 o
   4   3   1       74.59       48.75      4.66 o
   5   3   1      684.41      646.21      9.26 o
   6   3   1     2087.84     2108.05     16.32 o
   7   3   1     1872.72     1803.43     18.55 o
   8   3   1      416.13      421.56     10.69 o
   9   3   1      804.80      725.64     22.10 o
  10   3   1      144.37      159.53     10.30 o
  11   3   1      950.70     1024.24     23.24 o
  12   3   1        4.98        8.81     10.97 o
  13   3   1      698.95      713.42     25.04 o
  14   3   1      267.64      294.50     16.84 o
  15   3   1      224.17      239.64     17.48 o
  16   3   1        2.33        6.24     14.93 o
  17   3   1      216.07      246.37     19.31 o
  18   3   1       34.33       30.56     16.34 o
   0   4   1      185.00      166.10      9.07 o
   1   4   1      645.67      648.18     11.39 o
   2   4   1      186.31      148.53      5.42 o
   3   4   1      247.45      283.41      6.96 o
   4   4   1      792.97      828.61     10.74 o
   5   4   1     6212.90     6509.85     40.16 o
   6   4   1      931.18      961.40     11.92 o
   7   4   1      332.60      353.13      8.86 o
   8   4   1      820.95      863.40     15.30 o
   9   4   1      205.19      234.16      9.60 o
  10   4   1      120.50      115.65      8.46 o
  11   4   1        7.33        5.75      9.05 o
  12   4   1        7.73        8.97     10.90 o
  13   4   1       60.62       77.51     12.65 o
  14   4   1      126.73      147.40     14.14 o
  15   4   1       29.26       20.72     13.23 o
  16   4   1      129.56      118.63     17.33 o
  17   4   1        0.33        5.22     17.56 o
   1   5   1        0.05        0.86      6.59 o
   2   5   1      317.19      338.50      7.82 o
   3   5   1        3.91        4.24      3.45 o
   4   5   1     2497.06     2794.47     22.16 o
   5   5   1      853.69      970.53     13.26 o
   6   5   1     1081.94     1142.77     18.84 o
   7   5   1      743.98      840.81     14.81 o
   8   5   1      611.45      592.54     12.63 o
   9   5   1      611.68      612.12     13.23 o
  10   5   1        5.92        4.78      7.16 o
  11   5   1      148.61      147.67     10.71 o
  12   5   1       47.53       59.39     10.56 o
  13   5   1       23.78       29.03     12.70 o
  14   5   1       39.95       43.75     15.45 o
  15   5   1        5.59       10.96     15.12 o
  16   5   1       82.61       80.51     16.62 o
  17   5   1       32.58       32.20     16.86 o
   0   6   1      292.61      284.20     12.07 o
   1   6   1       72.80       78.78      7.83 o
   2   6   1      605.53      616.30     16.02 o
   3   6   1       15.20       19.87      6.58 o
   4   6   1        0.07       -2.37      6.83 o
   5   6   1     2086.96     2242.80     22.27 o
   6   6   1       19.10       19.32      5.07 o
   7   6   1     1563.66     1596.95     28.11 o
   8   6   1      421.76      413.61     13.20 o
   9   6   1      165.54      179.27      8.81 o
  10   6   1      353.67      355.24     12.86 o
  11   6   1        0.01       -1.24     11.68 o
  12   6   1      116.05      130.02     15.27 o
  13   6   1       30.97       22.40     14.85 o
  14   6   1      201.65      232.48     17.67 o
  15   6   1      129.90      103.85     16.58 o
  16   6   1       40.75       34.95     15.28 o
   1   7   1       37.94       39.75      8.03 o
   2   7   1      514.56      480.53     21.06 o
   3   7   1      253.75      260.65     11.60 o
   4   7   1      344.16      337.32     11.04 o
   5   7   1      400.39      439.24     12.25 o
   6   7   1      258.36      286.76     11.60 o
   7   7   1      231.10      222.39     10.78 o
   8   7   1      102.56      109.72      9.64 o
   9   7   1      225.81      228.64     11.76 o
  10   7   1      389.26      356.62     13.30 o
  11   7   1     1411.21     1399.76     26.14 o
  12   7   1       74.32       62.04     14.55 o
  13   7   1      245.74      264.50     18.68 o
  14   7   1       60.64       56.07     16.07 o
  15   7   1       17.07        8.14     15.60 o
  16   7   1      125.11      136.10     17.67 o
   0   8   1      112.05      103.67     15.96 o
   1   8   1      697.96      704.89     18.40 o
   2   8   1      681.35      693.15     16.92 o
   3   8   1      268.01      305.15     13.12 o
   4   8   1      975.85     1132.34     21.16 o
   5   8   1       61.22       84.46     10.16 o
   6   8   1       51.99       65.01      9.29 o
   7   8   1      210.19      224.08     11.63 o
   8   8   1      924.27      904.08     18.54 o
   9   8   1        0.53        6.03      9.25 o
  10   8   1      103.92       98.43     10.61 o
  11   8   1      978.92      924.05     30.79 o
  12   8   1      184.53      151.30     17.07 o
  13   8   1       18.69       23.85     15.25 o
  14   8   1      141.15      158.57     18.25 o
  15   8   1      102.84       96.34     16.45 o
   1   9   1       35.95       28.71     11.43 o
   2   9   1      805.41      837.52     21.67 o
   3   9   1     3496.88     3547.27     55.43 o
   4   9   1      228.35      266.85     14.40 o
   5   9   1       97.28       94.00     11.84 o
   6   9   1      450.25      421.91     15.95 o
   7   9   1      419.39      378.17     14.74 o
   8   9   1       61.29       63.86     10.65 o
   9   9   1       48.90       46.97      9.96 o
  10   9   1       61.34       46.51     10.81 o
  11   9   1      101.07       98.99     13.51 o
  12   9   1       21.50       23.21     14.98 o
  13   9   1       65.51       52.58     15.11 o
  14   9   1       37.94       47.25     16.39 o
   0  10   1     1756.41     1785.71     60.47 o
   1  10   1     1464.61     1477.27     31.26 o
   2  10   1     1030.77     1100.52     25.46 o
   3  10   1      634.20      626.85     20.37 o
   4  10   1       61.01       73.29     12.87 o
   5  10   1      351.55      388.63     17.08 o
   6  10   1     1033.19     1112.24     37.15 o
   7  10   1      763.23      742.24     24.95 o
   8  10   1        8.50       12.01     10.84 o
   9  10   1       27.29       10.77     10.83 o
  10  10   1      164.22      158.81     14.61 o
  11  10   1        2.93        7.82     13.00 o
  12  10   1       28.04        3.73     17.08 o
  13  10   1        4.55       16.94     17.92 o
   1  11   1      119.01      122.39     13.44 o
   2  11   1       29.74       28.85     12.72 o
   3  11   1      402.20      395.74     18.56 o
   4  11   1      327.89      352.21     18.63 o
   5  11   1     1494.11     1548.34     42.09 o
   6  11   1      240.70      283.98     18.10 o
   7  11   1      704.25      706.76     24.06 o
   8  11   1       66.11       61.40     13.42 o
   9  11   1       51.31       42.70     11.89 o
  10  11   1      230.63      252.23     21.85 o
  11  11   1       36.59       27.71     14.09 o
   0  12   1       51.16       70.88     17.66 o
   1  12   1       24.00       20.33     12.02 o
   2  12   1        0.37       -3.84     12.37 o
   3  12   1       19.57       14.04     12.63 o
   4  12   1       60.78       65.61     13.77 o
   5  12   1      228.68      208.83     16.66 o
   6  12   1       29.37       15.97     14.11 o
   7  12   1        5.08        8.30     13.57 o
   8  12   1       34.55       30.46     15.98 o
   9  12   1       65.34       83.13     16.52 o
   1  13   1        5.66       -0.32     12.96 o
   2  13   1       78.21      104.09     14.09 o
   3  13   1        6.97        7.48     13.24 o
   4  13   1      179.17      199.79     16.32 o
   5  13   1        0.49        7.32     15.29 o
   6  13   1       80.33       64.17     17.91 o
   7  13   1       44.61       52.22     16.72 o
   0  14   1        1.81       -0.08     19.96 o
   1  14   1      241.12      322.10     19.11 o
   2  14   1       64.53       60.34     15.47 o
   2   0   2     7695.84     6400.61    162.00 o
   3   0   2    95500.50   107625.98    896.54 o
   4   0   2     7833.85     7184.78     43.90 o
   5   0   2     7288.96     6688.66    183.66 o
   6   0   2     1243.10     1160.75     18.27 o
   7   0   2      164.26      170.72      9.50 o
   8   0   2       59.67       41.78      7.15 o
   9   0   2      207.01      187.43     13.99 o
  10   0   2        0.02       -2.26     13.50 o
  11   0   2        1.83        1.54     14.59 o
  12   0   2      342.07      364.28     23.20 o
  13   0   2      145.28      186.68     21.08 o
  14   0   2      290.12      295.80     24.95 o
  15   0   2      193.52      201.36     23.54 o
  16   0   2      187.49      220.19     25.86 o
  17   0   2        5.24       12.78     22.12 o
  18   0   2      315.59      298.73     28.25 o
   1   1   2     3289.44     2952.36     52.34 o
   2   1   2     1954.12     1650.55     12.73 o
   3   1   2    21272.87    20198.17    104.50 o
   4   1   2    59969.88    61860.76    406.68 o
   5   1   2      571.97      538.94     10.45 o
   6   1   2      232.48      217.04      7.10 o
   7   1   2      913.25      864.49     21.83 o
   8   1   2      330.18      290.19      8.49 o
   9   1   2       52.43       48.51      4.58 o
  10   1   2       30.70       28.24     10.01 o
  11   1   2        3.94        2.85     10.10 o
  12   1   2     1120.69     1178.16     25.91 o
  13   1   2       11.31       15.61     11.77 o
  14   1   2      277.24      296.32     17.57 o
  15   1   2        5.72        3.99     13.72 o
  16   1   2      223.22      230.19     17.55 o
  17   1   2        1.29        9.50     15.66 o
  18   1   2       71.68       95.70     17.60 o
   0   2   2     1561.76     1440.26     18.46 o
   1   2   2     1440.76     1435.38     11.05 o
   2   2   2      103.86      115.50      5.17 o
   3   2   2      156.48      140.97      6.25 o
   4   2   2      169.21      154.42      6.61 o
   5   2   2      348.16      354.30      8.15 o
   6   2   2      745.97      722.25     11.50 o
   7   2   2      292.92      281.74      8.71 o
   8   2   2       87.91       84.73      6.70 o
   9   2   2       71.41       95.72      6.72 o
  10   2   2      247.46      310.99     12.29 o
  11   2   2      250.00      257.49     14.06 o
  12   2   2        0.05        1.31     11.02 o
  13   2   2      894.39      908.35     35.14 o
  14   2   2        3.02       11.98     12.91 o
  15   2   2        5.72       12.60     13.27 o
  16   2   2      150.09      169.52     16.81 o
  17   2   2       26.80       34.35     15.56 o
  18   2   2      822.71      865.55     34.75 o
   1   3   2       94.35       83.10      4.68 o
   2   3   2       53.56       58.92      4.89 o
   3   3   2      161.94      161.94      6.26 o
   4   3   2        0.65        9.90      4.75 o
   5   3   2       21.52       16.95      5.95 o
   6   3   2       37.24       43.19      6.33 o
   7   3   2     1049.43     1118.87     14.90 o
   8   3   2      438.03      429.79     11.22 o
   9   3   2      607.09      691.21     16.18 o
  10   3   2     2034.31     2138.23     38.01 o
  11   3   2       52.71       60.01     11.00 o
  12   3   2      748.47      808.64     22.11 o
  13   3   2      583.07      625.58     20.80 o
  14   3   2       24.49       36.06     13.03 o
  15   3   2      232.94      227.13     17.14 o
  16   3   2      259.56      263.09     18.30 o
  17   3   2      320.31      318.05     21.66 o
  18   3   2      492.62      481.04     25.73 o
   0   4   2     5107.50     5212.15     46.23 o
   1   4   2     3004.84     3003.37     25.71 o
   2   4   2      917.52      865.37     13.65 o
   3   4   2     2062.17     2031.48     18.32 o
   4   4   2     1317.92     1458.94     15.27 o
   5   4   2       44.62       33.89      5.54 o
   6   4   2      417.57      421.97      9.75 o
   7   4   2     3322.14     3554.65     34.71 o
   8   4   2      439.77      488.84     13.22 o
   9   4   2       30.80       31.37      8.03 o
  10   4   2      512.40      524.04     19.52 o
  11   4   2       14.12       18.06      8.97 o
  12   4   2       72.14       66.97     11.52 o
  13   4   2      152.12      156.55     13.63 o
  14   4   2      259.01      287.39     17.29 o
  15   4   2       24.20       29.51     14.03 o
  16   4   2      514.76      494.42     26.79 o
  17   4   2      310.70      281.51     21.71 o
   1   5   2     6434.99     6865.12     74.29 o
   2   5   2    11286.38    11937.10    119.27 o
   3   5   2      996.00     1116.93     14.83 o
   4   5   2       41.37       52.55      5.99 o
   5   5   2      197.07      232.20      8.02 o
   6   5   2     3662.67     4099.66     42.71 o
   7   5   2      527.08      540.54     11.64 o
   8   5   2       67.21       82.09      8.42 o
   9   5   2       13.26       11.51      8.11 o
  10   5   2        8.53       10.00      8.18 o
  11   5   2       40.06       39.63     10.56 o
  12   5   2        4.60       -5.89     11.95 o
  13   5   2       88.32       84.70     13.65 o
  14   5   2      503.31      539.50     22.89 o
  15   5   2       21.26       21.86     15.08 o
  16   5   2        3.68       11.66     16.08 o
  17   5   2        4.45       -2.64     16.84 o
   0   6   2      372.87      377.84     13.61 o
   1   6   2       19.16       23.57      4.91 o
   2   6   2       53.62       61.02      6.53 o
   3   6   2      456.51      484.30     10.55 o
   4   6   2      119.95      160.08      7.49 o
   5   6   2       17.09       23.01      5.47 o
   6   6   2      379.79      408.83     10.56 o
   7   6   2      515.08      520.42     11.98 o
   8   6   2      301.21      328.82     10.74 o
   9   6   2      589.57      570.65     14.75 o
  10   6   2      172.84      190.00     12.30 o
  11   6   2       60.07       55.65     11.59 o
  12   6   2       33.50       40.59     13.81 o
  13   6   2      160.46      171.24     16.44 o
  14   6   2       12.64        9.95     14.99 o
  15   6   2      436.13      426.17     21.67 o
  16   6   2        7.80        7.86     15.01 o
   1   7   2        1.83        8.55      7.43 o
   2   7   2      235.17      236.69      8.97 o
   3   7   2      356.36      375.47      9.85 o
   4   7   2        1.19        3.71      4.75 o
   5   7   2      196.77      238.81     10.92 o
   6   7   2      167.35      187.40     10.69 o
   7   7   2        2.08        3.22      8.33 o
   8   7   2      248.07      247.01     11.45 o
   9   7   2      191.61      191.43     11.30 o
  10   7   2     1060.29     1034.24     21.96 o
  11   7   2       61.64       75.61     13.15 o
  12   7   2       45.29       27.76     14.20 o
  13   7   2      187.57      215.44     17.79 o
  14   7   2      242.92      242.94     20.02 o
  15   7   2       79.97       74.31     15.91 o
  16   7   2       18.22        1.72     15.79 o
   0   8   2     1071.40      951.32     39.41 o
   1   8   2       54.67       49.50      8.88 o
   2   8   2      382.44      367.34     13.61 o
   3   8   2      729.70      750.90     17.63 o
   4   8   2        5.33        8.90      8.76 o
   5   8   2        0.14        4.08      9.15 o
   6   8   2     1028.97     1074.72     19.84 o
   7   8   2      141.77      153.53     11.25 o
   8   8   2       96.77       92.54     10.40 o
   9   8   2      212.61      231.50     11.98 o
  10   8   2      301.60      281.96     14.94 o
  11   8   2       66.68       68.73     14.30 o
  12   8   2       37.88       37.37     15.30 o
  13   8   2       58.93       32.04     15.39 o
  14   8   2      110.25      109.87     17.46 o
  15   8   2      334.02      292.47     21.98 o
   1   9   2      225.80      211.37     13.96 o
   2   9   2     1628.08     1690.20     25.94 o
   3   9   2     2952.78     2877.01     33.40 o
   4   9   2     1165.27     1184.78     23.26 o
   5   9   2        7.54        6.49     10.43 o
   6   9   2      474.39      401.68     19.39 o
   7   9   2      538.46      471.56     15.97 o
   8   9   2       73.64       77.60     11.16 o
   9   9   2       18.29       18.36     10.55 o
  10   9   2      179.92      144.72     13.35 o
  11   9   2        0.50        4.12     13.92 o
  12   9   2        9.70        2.69     16.32 o
  13   9   2       60.02       62.11     17.07 o
  14   9   2       16.68       11.71     20.30 o
   0  10   2      752.93      810.06     31.70 o
   1  10   2     5700.86     5737.40     65.35 o
   2  10   2      726.02      722.33     21.70 o
   3  10   2      423.18      443.36     18.18 o
   4  10   2      254.61      248.99     15.94 o
   5  10   2      237.31      256.73     15.00 o
   6  10   2       79.15       70.74     12.13 o
   7  10   2      449.37      461.59     17.60 o
   8  10   2        2.61        6.54     11.22 o
   9  10   2      125.98      110.01     12.33 o
  10  10   2        8.59        5.51     13.64 o
  11  10   2      208.64      190.25     17.52 o
  12  10   2       36.04       18.00     17.27 o
  13  10   2       24.07       33.72     20.14 o
   1  11   2       11.50       14.31     12.19 o
   2  11   2      201.07      194.27     14.48 o
   3  11   2       18.41       16.64     12.96 o
   4  11   2     1671.83     1761.49     41.76 o
   5  11   2      774.59      794.01     32.04 o
   6  11   2      204.96      185.70     15.32 o
   7  11   2        7.16        8.10     13.39 o
   8  11   2       24.00       20.95     13.90 o
   9  11   2      169.56      173.15     15.76 o
  10  11   2       44.48       54.74     15.15 o
  11  11   2        3.54       -2.68     15.50 o
   0  12   2      142.89      145.13     20.80 o
   1  12   2       78.48       96.27     13.03 o
   2  12   2      580.68      594.97     21.35 o
   3  12   2        0.33       -0.46     13.09 o
   4  12   2        1.47       -4.83     13.10 o
   5  12   2        9.89        6.21     15.63 o
   6  12   2     1003.29     1076.75     49.19 o
   7  12   2       94.38       97.38     17.24 o
   8  12   2       10.35       -7.72     16.16 o
   9  12   2      262.98      329.40     33.74 o
   1  13   2        9.02        0.81     12.64 o
   2  13   2        0.65       -0.14     13.00 o
   3  13   2        0.11       -2.05     15.49 o
   4  13   2       84.69       94.60     16.96 o
   5  13   2       14.15       42.73     15.64 o
   6  13   2       80.12      120.56     18.24 o
   7  13   2        0.88       15.46     16.19 o
   0  14   2       44.54       32.67     23.50 o
   1  14   2      212.43      231.45     18.84 o
   1   1   3     3776.70     3443.00     37.05 o
   2   1   3     4389.61     3895.18     29.13 o
   3   1   3    52323.19    54119.72    209.42 o
   4   1   3    23304.93    22934.26    242.82 o
   5   1   3     2452.62     2379.62     31.71 o
   6   1   3       18.03       14.67      5.88 o
   7   1   3       33.76       27.34      4.96 o
   8   1   3     7139.72     7444.72     74.52 o
   9   1   3     1039.45     1102.61     33.49 o
  10   1   3      211.15      198.09      8.20 o
  11   1   3       23.58       29.50     10.65 o
  12   1   3       57.76       50.52     11.50 o
  13   1   3      328.09      338.49     16.84 o
  14   1   3      138.46      148.31     15.18 o
  15   1   3       45.82       50.42     14.18 o
  16   1   3        0.08       -2.15     15.87 o
  17   1   3        0.19        3.40     17.11 o
  18   1   3       42.59       41.57     19.33 o
   0   2   3     2099.67     1686.97     64.91 o
   1   2   3      398.21      370.22      9.15 o
   2   2   3     2722.65     2526.71     18.09 o
   3   2   3       81.23       65.29      5.76 o
   4   2   3     7844.33     7677.37     79.27 o
   5   2   3     3035.03     2872.21     34.00 o
   6   2   3     1386.35     1405.18     28.32 o
   7   2   3     3072.39     3179.49     26.36 o
   8   2   3      446.11      411.80     11.37 o
   9   2   3       47.29       41.70      7.01 o
  10   2   3      735.58      705.07     20.18 o
  11   2   3      880.98      929.97     21.44 o
  12   2   3        6.48        4.77     11.53 o
  13   2   3      197.53      221.67     15.14 o
  14   2   3      646.78      665.64     26.10 o
  15   2   3        1.92        1.96     15.07 o
  16   2   3       91.02      112.34     17.20 o
  17   2   3       66.60       56.95     16.52 o
  18   2   3       17.37       24.68     18.17 o
   1   3   3      300.30      298.67      7.40 o
   2   3   3        3.60        4.97      5.29 o
   3   3   3      900.94      866.17     16.25 o
   4   3   3      989.61      893.92     13.24 o
   5   3   3        1.89        7.87      6.30 o
   6   3   3      315.19      268.10      9.12 o
   7   3   3      725.96      709.67     16.59 o
   8   3   3      835.99      863.21     15.20 o
   9   3   3      632.05      620.04     13.98 o
  10   3   3      362.93      352.66     15.82 o
  11   3   3      115.12      128.44     13.21 o
  12   3   3     1289.19     1321.47     31.86 o
  13   3   3      954.96      953.47     33.13 o
  14   3   3     1555.44     1612.07     52.24 o
  15   3   3        9.45       17.57     14.56 o
  16   3   3        5.32       11.74     15.42 o
  17   3   3      187.60      216.84     18.94 o
  18   3   3      439.09      447.58     41.79 o
   0   4   3     1198.83     1108.09     17.86 o
   1   4   3        1.49        4.67      4.67 o
   2   4   3       29.07       24.11      4.61 o
   3   4   3        0.80        2.08      5.23 o
   4   4   3     1122.78     1194.08     14.98 o
   5   4   3     2172.39     2280.76     28.00 o
   6   4   3      752.39      774.54     17.35 o
   7   4   3       74.16       66.44      7.79 o
   8   4   3        9.05       10.53      7.67 o
   9   4   3      225.91      225.18     10.87 o
  10   4   3       74.62       68.00      8.98 o
  11   4   3        8.42       10.06     10.69 o
  12   4   3      118.31      111.77     13.48 o
  13   4   3      132.06      121.22     14.25 o
  14   4   3       26.00       13.54     13.64 o
  15   4   3       15.24       15.67     13.79 o
  16   4   3      326.49      293.23     18.70 o
  17   4   3       62.62       71.85     18.00 o
   1   5   3      418.78      409.04      9.25 o
   2   5   3      595.97      639.85      9.84 o
   3   5   3     3280.79     3438.26     26.90 o
   4   5   3      781.18      760.62     14.58 o
   5   5   3      844.05      869.64     13.59 o
   6   5   3      186.57      195.24      9.01 o
   7   5   3       75.97       88.89      8.74 o
   8   5   3      207.63      226.01     11.06 o
   9   5   3       17.51       30.41      9.02 o
  10   5   3       10.63       19.29      8.56 o
  11   5   3       87.95       88.69     11.03 o
  12   5   3      152.59      159.58     14.46 o
  13   5   3      123.59      112.52     14.27 o
  14   5   3       46.06       47.13     15.76 o
  15   5   3       78.49       97.01     17.30 o
  16   5   3        0.27      -17.17     17.17 o
  17   5   3        8.69       10.34     20.08 o
   0   6   3     1045.13     1132.05     26.59 o
   1   6   3     1114.41     1217.26     17.40 o
   2   6   3        0.48       -0.21      3.97 o
   3   6   3      102.94       95.79      7.10 o
   4   6   3        0.24       -1.64      6.22 o
   5   6   3        0.06        1.97      6.37 o
   6   6   3       71.81       82.68      7.68 o
   7   6   3      171.40      171.49      9.67 o
   8   6   3     1179.11     1262.31     20.92 o
   9   6   3      540.73      536.92     15.64 o
  10   6   3       34.38       32.79     10.27 o
  11   6   3      351.28      340.64     16.19 o
  12   6   3       41.01       24.53     13.68 o
  13   6   3      156.66      169.31     16.14 o
  14   6   3       95.35       93.00     16.58 o
  15   6   3       17.04       25.53     15.99 o
  16   6   3        2.02       13.15     19.01 o
   1   7   3       95.63       82.74      6.65 o
   2   7   3       11.99        7.86      6.66 o
   3   7   3       15.27       10.91      6.65 o
   4   7   3      141.02      137.39      8.42 o
   5   7   3       55.17       61.68      7.86 o
   6   7   3     1090.39     1198.01     20.00 o
   7   7   3        0.01       -0.56      8.68 o
   8   7   3      202.21      223.41     13.66 o
   9   7   3      382.84      415.01     16.26 o
  10   7   3       21.39       12.58     11.05 o
  11   7   3      199.27      201.67     15.44 o
  12   7   3      318.14      294.91     19.69 o
  13   7   3      163.52      114.84     17.67 o
  14   7   3     2335.95     2364.52     73.66 o
  15   7   3      322.84      302.35     24.36 o
  16   7   3      112.60       98.34     20.15 o
   0   8   3     3095.75     2981.55     86.37 o
   1   8   3      198.22      179.55     10.73 o
   2   8   3      198.96      192.39      9.61 o
   3   8   3      243.13      232.31     12.10 o
   4   8   3        5.97       -2.80      8.82 o
   5   8   3      534.08      535.55     15.78 o
   6   8   3        0.98        1.86      9.59 o
   7   8   3       40.19       32.88      9.51 o
   8   8   3      798.13      823.44     24.23 o
   9   8   3      102.58      119.90     13.26 o
  10   8   3      120.47       94.91     12.93 o
  11   8   3       25.77       38.98     15.03 o
  12   8   3      488.62      541.08     24.66 o
  13   8   3      273.25      280.90     20.78 o
  14   8   3        8.22       14.23     19.83 o
  15   8   3       15.06       29.22     19.54 o
   1   9   3      379.80      380.68     16.13 o
   2   9   3     4249.65     4318.50     56.30 o
   3   9   3      480.55      469.68     16.15 o
   4   9   3      368.52      348.19     14.76 o
   5   9   3      466.59      495.20     16.34 o
   6   9   3      317.84      283.54     14.20 o
   7   9   3       63.69      114.31     12.06 o
   8   9   3      137.98      106.82     11.38 o
   9   9   3      210.70      193.07     14.43 o
  10   9   3      332.44      355.09     17.29 o
  11   9   3      261.34      227.48     17.33 o
  12   9   3       15.31       22.67     18.57 o
  13   9   3        5.08        7.96     19.66 o
  14   9   3        0.08        8.54     19.42 o
   0  10   3      640.52      606.78     28.43 o
   1  10   3     2206.22     2154.51     32.81 o
   2  10   3      586.90      620.93     20.24 o
   3  10   3       73.79       81.07     13.02 o
   4  10   3        1.56        3.69     12.30 o
   5  10   3       13.26       10.05     10.91 o
   6  10   3     1016.82      873.11     33.06 o
   7  10   3      668.37      642.99     32.52 o
   8  10   3       22.69       13.83     12.26 o
   9  10   3      393.83      388.94     23.97 o
  10  10   3        1.04       -2.90     14.14 o
  11  10   3       11.91       27.11     15.04 o
  12  10   3       13.13        6.60     21.80 o
   1  11   3      127.58      143.33     13.87 o
   2  11   3       15.09       16.45     12.09 o
   3  11   3      256.15      261.47     17.04 o
   4  11   3     1454.20     1434.20     42.26 o
   5  11   3      494.33      520.78     23.30 o
   6  11   3        7.99        2.16     14.39 o
   7  11   3      228.89      245.66     19.07 o
   8  11   3      308.74      350.38     20.41 o
   9  11   3      102.88      124.50     17.57 o
  10  11   3       18.54       29.40     15.88 o
  11  11   3       34.01       40.33     16.80 o
   0  12   3       32.73       40.06     17.12 o
   1  12   3      106.16       91.23     13.04 o
   2  12   3      112.54      107.70     14.11 o
   3  12   3       14.32        5.64     14.03 o
   4  12   3        7.05        7.72     15.32 o
   5  12   3      290.84      297.46     20.81 o
   6  12   3      146.75      114.11     17.27 o
   7  12   3       34.11       44.87     17.27 o
   8  12   3      563.28      592.02     37.84 o
   9  12   3      650.29      692.65     34.90 o
   1  13   3        0.03       -5.55     14.29 o
   2  13   3        0.33       -0.40     14.61 o
   3  13   3       12.23       12.88     16.40 o
   4  13   3        0.01       -3.37     15.50 o
   5  13   3      228.54      238.55     19.78 o
   6  13   3        6.69       10.10     16.84 o
   0   0   4    15289.79    12529.88    457.50 o
   1   0   4     6204.73     5846.76     72.36 o
   2   0   4    20191.18    19192.59    212.72 o
   3   0   4     2209.87     1932.48     27.23 o
   4   0   4     6286.48     5873.62     76.56 o
   5   0   4      292.68      195.04     11.05 o
   6   0   4     3981.23     4019.18     40.68 o
   7   0   4     1317.21     1173.44     22.46 o
   8   0   4     9780.02    10018.05    270.64 o
   9   0   4      371.20      313.99     19.40 o
  10   0   4     1244.00     1265.96     38.31 o
  11   0   4      192.62      208.71     22.26 o
  12   0   4      205.77      232.05     24.52 o
  13   0   4        2.90       16.38     19.31 o
  14   0   4        1.34       24.92     20.69 o
  15   0   4       44.76       26.25     22.02 o
  16   0   4       14.43       -1.85     22.55 o
  17   0   4       28.36        6.46     26.72 o
  18   0   4       30.27       38.95     27.29 o
   1   1   4    11837.41    11434.74     98.22 o
   2   1   4     5911.39     5516.86     36.19 o
   3   1   4      589.84      533.48      8.97 o
   4   1   4      290.88      319.30      8.49 o
   5   1   4       61.25       57.71      6.56 o
   6   1   4     2440.36     2265.18     39.75 o
   7   1   4     2941.09     2772.25     51.09 o
   8   1   4     1632.93     1594.19     21.89 o
   9   1   4      154.32      154.37      7.45 o
  10   1   4      835.59      824.56     31.08 o
  11   1   4      114.03      104.52     13.90 o
  12   1   4      178.81      176.72     15.68 o
  13   1   4       77.07       86.37     14.96 o
  14   1   4       43.25       33.18     14.66 o
  15   1   4      112.90      111.25     17.31 o
  16   1   4       44.63       71.17     17.80 o
  17   1   4       11.65       -9.41     18.42 o
  18   1   4       26.76       41.08     19.17 o
   0   2   4       52.51       50.60      9.82 o
   1   2   4     1244.78     1177.27     18.06 o
   2   2   4       45.29       36.25      6.82 o
   3   2   4     2982.38     2960.53     28.94 o
   4   2   4     1890.90     1871.88     21.13 o
   5   2   4      557.96      563.62     11.40 o
   6   2   4     1145.14     1177.07     20.52 o
   7   2   4     3016.58     2998.52     34.97 o
   8   2   4     6811.40     6713.00    137.76 o
   9   2   4     1136.46     1114.83     18.77 o
  10   2   4      365.46      341.36     13.19 o
  11   2   4       43.45       45.53     12.41 o
  12   2   4      248.72      224.12     16.82 o
  13   2   4      173.39      206.37     17.48 o
  14   2   4     1629.39     1682.83     58.05 o
  15   2   4      148.76      146.62     18.40 o
  16   2   4        2.69       -7.82     17.14 o
  17   2   4      301.54      309.66     23.79 o
  18   2   4        0.78        4.55     17.55 o
   1   3   4      303.85      324.51      7.66 o
   2   3   4       77.19       74.40      5.77 o
   3   3   4        3.73        8.95      5.96 o
   4   3   4        0.98        3.88      6.09 o
   5   3   4      346.43      398.18     13.17 o
   6   3   4        8.69        9.62      6.79 o
   7   3   4      375.37      408.42     11.86 o
   8   3   4     1654.82     1686.08     34.25 o
   9   3   4       49.05       44.12      8.52 o
  10   3   4       70.20       75.54      9.08 o
  11   3   4       47.74       37.26     12.05 o
  12   3   4      269.76      336.05     17.84 o
  13   3   4      111.42      103.07     14.94 o
  14   3   4     2673.38     2722.49    114.23 o
  15   3   4      291.00      319.72     19.86 o
  16   3   4        5.15       15.04     14.85 o
  17   3   4       62.21       70.53     16.80 o
   0   4   4        3.50       22.30      7.69 o
   1   4   4        0.31        4.73      5.29 o
   2   4   4     1650.40     1565.52     19.66 o
   3   4   4     7595.19     7951.14     82.64 o
   4   4   4      574.75      557.22     11.00 o
   5   4   4      102.61       98.28      7.85 o
   6   4   4       88.87       90.97      8.28 o
   7   4   4      417.39      442.60     12.73 o
   8   4   4      260.25      276.37     14.12 o
   9   4   4      792.03      774.98     17.01 o
  10   4   4      465.98      478.07     14.72 o
  11   4   4      205.12      214.98     15.14 o
  12   4   4      612.60      618.62     26.10 o
  13   4   4      509.52      487.55     27.20 o
  14   4   4       43.71       46.10     14.09 o
  15   4   4       89.20       93.26     16.30 o
  16   4   4        3.85       -4.95     15.01 o
  17   4   4       28.17       26.65     19.90 o
   1   5   4      467.72      492.74     10.73 o
   2   5   4     2446.72     2503.10     38.30 o
   3   5   4    11665.61    12559.48    131.83 o
   4   5   4     2311.47     2502.97     21.11 o
   5   5   4      563.00      572.27     12.24 o
   6   5   4      708.47      723.51     15.89 o
   7   5   4       51.59       52.52      8.89 o
   8   5   4        0.29        3.46      8.71 o
   9   5   4       74.76       95.00     10.46 o
  10   5   4      233.53      267.74     12.95 o
  11   5   4      470.92      471.75     17.14 o
  12   5   4       15.36       11.73     12.99 o
  13   5   4       25.01       26.67     13.61 o
  14   5   4       37.88       34.45     15.89 o
  15   5   4       18.54       35.00     16.34 o
  16   5   4      120.90      107.74     21.03 o
  17   5   4        3.57        3.57     21.46 o
   0   6   4       16.28       21.51      8.34 o
   1   6   4     4172.46     4445.78     53.27 o
   2   6   4        0.27        4.76      4.73 o
   3   6   4      810.64      774.72     24.46 o
   4   6   4       45.22       39.51      4.94 o
   5   6   4      139.18      124.86      7.23 o
   6   6   4      118.84      107.63      8.82 o
   7   6   4      375.44      396.53     13.28 o
   8   6   4      404.00      415.50     14.05 o
   9   6   4       40.92       37.88      9.52 o
  10   6   4      278.73      315.88     14.55 o
  11   6   4        5.16        0.41     11.80 o
  12   6   4      579.07      593.54     28.39 o
  13   6   4       22.46       12.62     16.26 o
  14   6   4      262.19      271.56     23.40 o
  15   6   4       29.64       28.88     19.55 o
  16   6   4      251.50      279.18     26.14 o
   1   7   4      186.10      189.53      9.99 o
   2   7   4      277.63      274.77      8.97 o
   3   7   4       33.82       31.92      7.18 o
   4   7   4      119.42      124.57      8.83 o
   5   7   4       45.89       46.94      8.93 o
   6   7   4       27.03       30.00      8.36 o
   7   7   4      733.34      800.26     18.33 o
   8   7   4      385.28      383.00     15.79 o
   9   7   4       48.68       48.65     11.56 o
  10   7   4       60.85       59.40     11.51 o
  11   7   4       29.06       23.62     13.39 o
  12   7   4       67.31       56.79     15.47 o
  13   7   4        6.94       30.66     16.42 o
  14   7   4      512.98      545.30     27.79 o
  15   7   4      516.58      520.92     28.31 o
   0   8   4     1660.88     1439.93     56.19 o
   1   8   4      234.27      248.29     11.51 o
   2   8   4      346.90      309.10     13.26 o
   3   8   4      115.71      118.84     10.40 o
   4   8   4      106.70      113.88     10.34 o
   5   8   4       22.24       12.28      9.55 o
   6   8   4      289.51      274.30     15.13 o
   7   8   4     1310.58     1370.11     34.00 o
   8   8   4       80.19       74.13     12.13 o
   9   8   4      131.17      133.44     13.31 o
  10   8   4      348.25      326.60     16.68 o
  11   8   4        0.04        2.99     13.23 o
  12   8   4      787.86      788.47     30.50 o
  13   8   4      189.41      197.97     21.22 o
  14   8   4      481.97      525.41     28.83 o
  15   8   4       31.68       26.81     24.45 o
   1   9   4     2091.29     2102.02     43.76 o
   2   9   4     4082.21     3968.19     79.59 o
   3   9   4      105.84      110.79     11.23 o
   4   9   4      665.99      588.03     17.37 o
   5   9   4      181.78      195.50     12.63 o
   6   9   4      181.39      182.01     14.30 o
   7   9   4      262.86      229.03     15.23 o
   8   9   4      798.93      799.04     30.71 o
   9   9   4      284.69      255.26     15.86 o
  10   9   4       67.66       86.12     13.12 o
  11   9   4       23.33       19.53     15.13 o
  12   9   4       20.41       24.61     19.40 o
  13   9   4      157.34      128.48     21.83 o
   0  10   4     2015.58     1909.47     82.96 o
   1  10   4      101.28       99.73     12.83 o
   2  10   4        1.66        4.17     11.33 o
   3  10   4      271.58      216.93     14.64 o
   4  10   4     1478.88     1326.25     45.45 o
   5  10   4      316.32      305.26     16.77 o
   6  10   4      860.21      825.37     31.01 o
   7  10   4        5.48        3.47     13.82 o
   8  10   4        6.62        8.23     14.61 o
   9  10   4        0.00      -13.32     13.32 o
  10  10   4        4.42       13.77     15.17 o
  11  10   4       18.96       14.48     15.55 o
  12  10   4      132.99      111.71     22.23 o
   1  11   4      128.21      136.94     14.20 o
   2  11   4      224.64      216.59     15.53 o
   3  11   4      509.02      518.98     24.98 o
   4  11   4      348.25      336.05     19.80 o
   5  11   4        0.18      -10.47     15.18 o
   6  11   4        0.14        8.12     16.77 o
   7  11   4      142.84      178.50     22.10 o
   8  11   4       47.52       73.24     18.57 o
   9  11   4        0.70       10.70     14.96 o
  10  11   4      778.32      792.23     41.34 o
  11  11   4       25.65       32.24     16.16 o
   0  12   4      194.63      188.78     26.17 o
   1  12   4       18.28       32.25     13.80 o
   2  12   4        0.32       16.21     13.69 o
   3  12   4       50.28       53.89     15.55 o
   4  12   4       77.15       75.92     15.92 o
   5  12   4      173.26      239.06     22.16 o
   6  12   4       63.57       89.32     19.87 o
   7  12   4      149.44      185.25     25.09 o
   8  12   4      876.99     1144.85     54.44 o
   9  12   4      445.47      483.47     28.03 o
   1  13   4        8.01       11.70     15.84 o
   2  13   4       81.20      111.13     18.30 o
   3  13   4        7.00        5.23     16.49 o
   4  13   4       67.85       58.27     18.02 o
   5  13   4        5.97       -4.29     18.73 o
   6  13   4      361.83      411.61     27.44 o
   1   1   5     5034.21     4780.02     90.11 o
   2   1   5      942.51      886.51     13.22 o
   3   1   5      861.94      789.98     20.13 o
   4   1   5      522.49      460.23     11.18 o
   5   1   5     1778.61     1764.45     30.29 o
   6   1   5     1242.33     1226.16     21.68 o
   7   1   5      102.88      119.20      8.38 o
   8   1   5     2773.10     2587.65     65.25 o
   9   1   5        8.96        4.43      6.64 o
  10   1   5      371.76      373.78     11.50 o
  11   1   5       10.08        5.77     12.29 o
  12   1   5       56.80       70.89     14.10 o
  13   1   5       10.41       17.23     14.12 o
  14   1   5       45.02       46.78     15.39 o
  15   1   5      220.29      191.44     20.01 o
  16   1   5      151.98      136.69     18.13 o
  17   1   5       17.37       12.99     17.21 o
  18   1   5       91.81       83.03     21.23 o
   0   2   5     1914.86     1700.18     25.03 o
   1   2   5      210.43      182.64      7.98 o
   2   2   5     2455.64     2416.06     24.71 o
   3   2   5       10.58       14.97      6.93 o
   4   2   5      707.63      682.17     14.82 o
   5   2   5      308.05      335.09      9.78 o
   6   2   5     3008.47     2971.97     46.34 o
   7   2   5    10402.87    10974.35    226.29 o
   8   2   5     2893.99     2913.82     55.39 o
   9   2   5     1108.22     1125.66     25.40 o
  10   2   5       16.26       18.05      8.13 o
  11   2   5       41.55       52.51     12.08 o
  12   2   5      169.70      184.47     15.68 o
  13   2   5       17.19       21.60     13.08 o
  14   2   5        3.20        8.16     14.16 o
  15   2   5       20.29       35.83     14.48 o
  16   2   5        7.20       17.52     15.71 o
  17   2   5       95.53       70.23     17.61 o
   1   3   5     1005.08     1029.63     15.79 o
   2   3   5     2845.38     2898.80     25.13 o
   3   3   5      570.87      572.72     13.03 o
   4   3   5     2317.05     2346.96     25.75 o
   5   3   5      208.96      212.08      9.14 o
   6   3   5      145.94      141.84      8.47 o
   7   3   5       23.26       18.42      7.62 o
   8   3   5       94.17       97.31      9.50 o
   9   3   5      790.24      816.96     21.59 o
  10   3   5       12.79       12.77      8.52 o
  11   3   5     1689.93     1756.02     46.76 o
  12   3   5      436.89      464.73     19.52 o
  13   3   5        0.02       -5.83     13.46 o
  14   3   5      492.12      489.06     32.73 o
  15   3   5      824.38      763.49     35.92 o
  16   3   5      188.58      210.81     21.42 o
  17   3   5       16.49       14.98     18.22 o
   0   4   5     5695.24     6044.01    144.43 o
   1   4   5     2817.57     2783.81     51.07 o
   2   4   5       44.19       49.52      5.40 o
   3   4   5      252.23      258.34      8.52 o
   4   4   5      152.76      170.91      8.85 o
   5   4   5      103.41      110.30      8.42 o
   6   4   5        2.90       -1.91      7.32 o
   7   4   5       86.08      105.58      8.97 o
   8   4   5      728.55      803.30     17.59 o
   9   4   5      710.62      676.63     21.36 o
  10   4   5     2178.12     2104.19     58.45 o
  11   4   5      367.82      376.50     17.62 o
  12   4   5        1.90        3.13     13.38 o
  13   4   5      127.49      123.45     14.92 o
  14   4   5     1457.37     1394.72     71.43 o
  15   4   5       30.25       29.83     16.91 o
  16   4   5       79.48       82.13     18.10 o
  17   4   5        6.40        4.76     19.93 o
   1   5   5      105.00      119.13      6.99 o
   2   5   5       14.22       15.99      5.62 o
   3   5   5      161.68      149.76      7.66 o
   4   5   5       28.61       27.05      5.98 o
   5   5   5      190.93      183.89      9.73 o
   6   5   5      375.90      417.03     13.22 o
   7   5   5      353.18      361.00     13.30 o
   8   5   5        0.30       -0.81      9.22 o
   9   5   5      104.29      102.12     10.97 o
  10   5   5      256.50      244.20     17.05 o
  11   5   5      286.30      260.92     20.00 o
  12   5   5      940.54     1017.00     50.77 o
  13   5   5      204.58      206.52     16.97 o
  14   5   5      302.36      321.83     22.27 o
  15   5   5        3.38       12.96     19.47 o
  16   5   5        0.01       10.21     19.56 o
   0   6   5      816.83      797.34     25.85 o
   1   6   5      152.97      138.32      8.21 o
   2   6   5      777.43      737.19     16.41 o
   3   6   5      965.59     1020.49     24.09 o
   4   6   5       63.07       79.95      7.09 o
   5   6   5      261.00      308.81     12.22 o
   6   6   5      140.47      133.87     10.04 o
   7   6   5      117.51      121.63     10.37 o
   8   6   5       33.99       39.68      9.91 o
   9   6   5        6.03        5.09     10.11 o
  10   6   5     2854.59     3030.19     70.23 o
  11   6   5      979.73      973.83     38.72 o
  12   6   5        3.76        6.21     18.58 o
  13   6   5        9.29        3.82     18.47 o
  14   6   5      329.03      311.76     24.61 o
  15   6   5      381.24      375.96     27.85 o
  16   6   5       27.10       36.43     18.31 o
   1   7   5        2.36       -1.24      6.31 o
   2   7   5      655.32      615.80     20.55 o
   3   7   5      145.84      147.35      7.47 o
   4   7   5       61.96       73.81      8.88 o
   5   7   5      300.40      279.74     12.71 o
   6   7   5       17.30       17.73      9.06 o
   7   7   5        8.24        5.05     10.90 o
   8   7   5      335.43      314.03     15.22 o
   9   7   5       55.64       55.93     11.91 o
  10   7   5      341.46      333.71     16.01 o
  11   7   5      191.87      204.82     18.59 o
  12   7   5        5.87       17.08     18.34 o
  13   7   5       11.89       17.24     16.15 o
  14   7   5      197.27      209.40     22.24 o
  15   7   5      293.47      306.07     24.29 o
   0   8   5       22.87       17.35     10.73 o
   1   8   5        2.40        5.79      9.03 o
   2   8   5      340.59      336.92     12.84 o
   3   8   5      413.42      375.66     18.20 o
   4   8   5        0.00       -3.08      9.63 o
   5   8   5     1506.81     1572.47     33.44 o
   6   8   5     3960.48     4071.26     86.56 o
   7   8   5      168.54      179.46     14.56 o
   8   8   5       10.34        9.15     11.41 o
   9   8   5      134.59      107.76     13.06 o
  10   8   5       96.00      100.38     14.28 o
  11   8   5      508.60      531.74     23.48 o
  12   8   5       10.58       -4.88     17.69 o
  13   8   5      739.52      657.95     30.36 o
  14   8   5      236.62      250.02     23.38 o
   1   9   5     1159.10     1046.13     25.88 o
   2   9   5        5.07       11.52      9.75 o
   3   9   5      438.06      397.06     21.84 o
   4   9   5      603.47      578.31     19.40 o
   5   9   5     1072.56     1093.02     34.51 o
   6   9   5      106.00      136.40     14.61 o
   7   9   5        0.25       -0.88     13.80 o
   8   9   5       21.64       14.16     12.88 o
   9   9   5      176.95      132.70     15.68 o
  10   9   5       52.74       45.42     13.77 o
  11   9   5      220.49      216.08     19.41 o
  12   9   5       27.40       38.51     20.48 o
  13   9   5      200.87      207.09     23.00 o
   0  10   5      133.48      136.34     20.50 o
   1  10   5       16.45       14.83     11.47 o
   2  10   5      328.75      319.75     21.15 o
   3  10   5       66.54       46.87     16.32 o
   4  10   5       15.23       18.40     16.27 o
   5  10   5       64.22       48.93     14.58 o
   6  10   5       59.79       70.07     14.24 o
   7  10   5        0.65        4.04     13.67 o
   8  10   5       32.29       25.02     13.93 o
   9  10   5        8.12       -0.80     13.45 o
  10  10   5       23.58       35.19     15.28 o
  11  10   5        0.47        1.95     15.77 o
  12  10   5        0.00      -17.90     17.90 o
   1  11   5      406.15      388.12     22.22 o
   2  11   5     1746.85     1625.59     39.34 o
   3  11   5       60.06       46.86     17.19 o
   4  11   5        0.18        2.87     17.01 o
   5  11   5      278.12      269.59     23.11 o
   6  11   5      108.23      139.95     20.06 o
   7  11   5      118.73      139.12     21.68 o
   8  11   5       12.33       24.30     16.30 o
   9  11   5        9.57        3.04     14.60 o
  10  11   5        8.15       23.29     16.06 o
   0  12   5      332.59      340.86     59.66 o
   1  12   5      182.20      158.18     22.08 o
   2  12   5        3.98       11.69     18.83 o
   3  12   5      168.23      144.79     21.78 o
   4  12   5        1.52       -8.86     16.97 o
   5  12   5      137.61      155.34     20.79 o
   6  12   5       64.37       46.70     18.11 o
   7  12   5      109.47       97.11     21.74 o
   8  12   5      348.22      372.92     26.46 o
   1  13   5       67.91       62.07     20.15 o
   2  13   5       74.33       55.97     20.99 o
   3  13   5        6.69        6.88     20.60 o
   4  13   5       78.16       71.31     22.90 o
   5  13   5       10.19        4.93     21.12 o
   0   0   6      351.33      406.46     15.41 o
   1   0   6       10.20       15.73      6.06 o
   2   0   6     3052.25     2926.58     45.46 o
   3   0   6       40.96       62.51     10.45 o
   4   0   6     1260.78     1261.70     23.61 o
   5   0   6    24058.50    26246.70    219.58 o
   6   0   6     6269.22     6562.27    112.84 o
   7   0   6     7913.51     7809.38    160.45 o
   8   0   6      493.88      483.08     16.56 o
   9   0   6       33.05       37.77      9.76 o
  10   0   6       27.04       19.20      9.38 o
  11   0   6       20.52       19.50     13.11 o
  12   0   6       86.66       65.87     18.76 o
  13   0   6       64.79       50.65     27.97 o
  14   0   6        1.84       13.30     20.59 o
  15   0   6        0.30      -10.09     20.31 o
  16   0   6       48.30       57.35     23.99 o
  17   0   6      110.16       62.62     32.04 o
   1   1   6     1722.17     1528.04     18.98 o
   2   1   6      172.67      167.05      6.79 o
   3   1   6     1454.99     1337.98     24.43 o
   4   1   6     1765.12     1722.45     33.39 o
   5   1   6      420.83      419.70     10.08 o
   6   1   6      250.35      257.24      9.49 o
   7   1   6      754.43      850.65     17.47 o
   8   1   6      933.82      906.59     27.02 o
   9   1   6      198.91      175.25      9.15 o
  10   1   6       52.89       55.68      7.69 o
  11   1   6      515.80      537.43     18.69 o
  12   1   6      190.75      207.14     15.66 o
  13   1   6        1.45        0.33     14.18 o
  14   1   6       67.72       66.24     16.30 o
  15   1   6        0.00        0.33     13.99 o
  16   1   6      201.79      197.79     20.95 o
  17   1   6      232.36      240.15     22.25 o
   0   2   6       98.59       90.07      8.02 o
   1   2   6      472.62      516.22     11.53 o
   2   2   6      148.70      166.72      9.02 o
   3   2   6     1116.64     1101.05     23.00 o
   4   2   6      184.43      169.23      8.10 o
   5   2   6      323.06      290.38     10.33 o
   6   2   6     4270.53     4318.58    109.61 o
   7   2   6     1323.62     1429.74     26.13 o
   8   2   6       13.68        8.93      7.64 o
   9   2   6        0.65       -1.10      8.12 o
  10   2   6     1237.55     1122.13     30.70 o
  11   2   6     3401.04     3379.95    116.48 o
  12   2   6      205.51      224.05     16.20 o
  13   2   6      712.19      704.19     30.87 o
  14   2   6      307.30      301.82     18.41 o
  15   2   6      110.28      115.73     19.32 o
  16   2   6      476.64      499.15     27.13 o
  17   2   6      362.67      343.92     24.87 o
   1   3   6      928.58      891.94     31.09 o
   2   3   6      109.42      163.03      8.63 o
   3   3   6       88.92       87.71      8.83 o
   4   3   6      196.59      185.91      8.28 o
   5   3   6      164.39      169.78      8.57 o
   6   3   6      651.29      628.97     20.63 o
   7   3   6     3618.01     3672.71     94.50 o
   8   3   6      306.58      290.85     12.49 o
   9   3   6       88.24       78.14      9.51 o
  10   3   6      628.84      640.16     25.52 o
  11   3   6     1732.61     1736.94     58.63 o
  12   3   6      578.34      578.58     21.30 o
  13   3   6       47.94       44.96     13.22 o
  14   3   6       96.93      119.05     18.56 o
  15   3   6       86.55       86.70     17.78 o
  16   3   6       19.78       23.12     17.39 o
  17   3   6      216.95      226.26     21.76 o
   0   4   6    26176.95    27579.39    287.71 o
   1   4   6       70.58       56.62      5.30 o
   2   4   6        0.17        3.44      6.33 o
   3   4   6        6.13        6.13      7.06 o
   4   4   6      552.31      560.50     14.72 o
   5   4   6      502.43      524.14     13.14 o
   6   4   6        9.09       16.15      7.70 o
   7   4   6      720.97      742.27     23.63 o
   8   4   6        2.30        0.55      8.39 o
   9   4   6      973.22     1018.45     32.12 o
  10   4   6     3153.22     3077.37    116.72 o
  11   4   6      310.59      294.87     20.67 o
  12   4   6       21.39       26.70     13.08 o
  13   4   6        3.00        8.38     15.90 o
  14   4   6      511.65      543.15     30.60 o
  15   4   6      708.73      678.20     52.35 o
  16   4   6       14.98       13.33     18.73 o
  17   4   6      110.79      106.47     23.05 o
   1   5   6     1641.18     1531.65     39.38 o
   2   5   6     1329.03     1227.50     28.36 o
   3   5   6      819.61      849.67     17.43 o
   4   5   6      919.95      928.26     19.48 o
   5   5   6     1004.76     1048.56     20.32 o
   6   5   6     1790.88     1853.31     33.63 o
   7   5   6      119.58      128.03     10.55 o
   8   5   6       11.55        8.72      9.30 o
   9   5   6      948.18      951.24     20.37 o
  10   5   6      204.81      224.14     14.17 o
  11   5   6        6.70       14.97     12.09 o
  12   5   6      198.64      207.10     19.48 o
  13   5   6      342.03      342.69     22.86 o
  14   5   6      168.38      183.72     19.35 o
  15   5   6       10.20       10.25     19.11 o
  16   5   6      120.84       97.26     20.72 o
   0   6   6      767.33      744.96     24.45 o
   1   6   6      480.01      434.95     17.02 o
   2   6   6     2576.61     2516.89     59.31 o
   3   6   6      766.46      736.40     31.33 o
   4   6   6      386.33      372.26     10.63 o
   5   6   6       33.85       35.94      8.37 o
   6   6   6      234.31      279.97     13.21 o
   7   6   6      763.86      806.45     24.51 o
   8   6   6      222.86      215.41     13.16 o
   9   6   6       45.40       65.26     10.92 o
  10   6   6      274.94      263.12     15.43 o
  11   6   6     3466.45     3285.11    130.57 o
  12   6   6      238.71      273.28     22.97 o
  13   6   6      237.96      252.73     23.95 o
  14   6   6      500.76      463.17     28.20 o
  15   6   6       74.72       76.30     20.89 o
  16   6   6      345.64      349.41     28.38 o
   1   7   6       60.60       55.43      7.37 o
   2   7   6      612.86      632.36     24.78 o
   3   7   6     1486.56     1430.82     42.64 o
   4   7   6      521.18      481.61     14.33 o
   5   7   6      287.36      318.74     12.44 o
   6   7   6      265.12      272.24     14.07 o
   7   7   6     1111.43     1179.68     35.51 o
   8   7   6        3.72        6.06     11.26 o
   9   7   6      633.51      666.99     21.76 o
  10   7   6      304.71      295.72     17.40 o
  11   7   6      134.79      148.82     17.37 o
  12   7   6        0.19        0.95     16.23 o
  13   7   6      241.64      288.78     22.23 o
  14   7   6        5.56        4.08     18.49 o
  15   7   6        0.10       19.16     19.49 o
   0   8   6       14.76        9.94      9.75 o
   1   8   6       21.11       13.95      8.68 o
   2   8   6      112.67       91.70      9.60 o
   3   8   6       67.22       81.12      9.72 o
   4   8   6      394.82      382.75     17.78 o
   5   8   6     3291.50     3428.95     51.21 o
   6   8   6     1917.33     1950.29     43.26 o
   7   8   6        7.18       13.50     12.32 o
   8   8   6       21.91       21.78     12.55 o
   9   8   6      464.54      477.13     20.12 o
  10   8   6      763.86      837.00     27.51 o
  11   8   6        6.04       17.00     14.59 o
  12   8   6        5.42       21.43     18.73 o
  13   8   6      306.68      260.35     22.43 o
  14   8   6      213.36      229.75     23.16 o
   1   9   6      149.89      134.73     13.47 o
   2   9   6       31.84       28.48     14.65 o
   3   9   6      337.98      326.55     21.17 o
   4   9   6      184.40      191.91     16.28 o
   5   9   6      245.04      245.16     16.73 o
   6   9   6        0.99        4.42     13.55 o
   7   9   6        8.96       23.80     12.35 o
   8   9   6       13.98       20.43     13.70 o
   9   9   6      143.86      149.29     15.26 o
  10   9   6       22.48       35.13     14.64 o
  11   9   6       75.40       71.64     16.83 o
  12   9   6       36.09       55.03     19.72 o
  13   9   6       38.63       30.55     18.66 o
   0  10   6      158.38      168.73     31.51 o
   1  10   6      206.92      165.80     16.79 o
   2  10   6       26.22       41.76     15.77 o
   3  10   6     1782.94     1698.07     46.76 o
   4  10   6      312.26      253.09     21.30 o
   5  10   6       12.91        4.57     18.01 o
   6  10   6      288.13      254.12     17.85 o
   7  10   6      177.36      157.84     14.98 o
   8  10   6       20.01       21.45     13.88 o
   9  10   6      670.35      619.73     35.30 o
  10  10   6      197.67      175.11     16.99 o
  11  10   6        6.16      -10.58     16.19 o
  12  10   6       24.26       37.93     17.86 o
   1  11   6      369.68      334.37     26.17 o
   2  11   6      134.05      134.68     21.79 o
   3  11   6       71.59       43.32     20.45 o
   4  11   6      651.72      670.46     29.74 o
   5  11   6       96.81       79.90     18.04 o
   6  11   6      118.02      125.26     20.62 o
   7  11   6      392.03      385.36     24.80 o
   8  11   6       43.64       52.45     16.89 o
   9  11   6       62.61       76.42     17.50 o
  10  11   6        2.46      -16.18     16.18 o
   0  12   6       81.33       45.13     28.67 o
   1  12   6       35.34       37.03     19.42 o
   2  12   6       21.93       27.13     19.71 o
   3  12   6        8.19       18.52     20.53 o
   4  12   6       34.34       70.22     22.83 o
   5  12   6        0.12       -9.74     20.68 o
   6  12   6       23.58       19.36     21.17 o
   7  12   6      566.69      569.65     31.87 o
   8  12   6      325.28      322.03     24.73 o
   1  13   6       64.92       91.49     21.48 o
   2  13   6        0.79        9.35     20.70 o
   3  13   6      200.59      208.45     26.38 o
   4  13   6       10.09       40.82     18.21 o
   1   1   7     1874.43     1822.99     35.01 o
   2   1   7       65.25       61.77      6.03 o
   3   1   7     1016.46     1030.92     17.63 o
   4   1   7     2657.21     2767.80     36.68 o
   5   1   7      187.01      183.97      7.72 o
   6   1   7       41.20       37.67      6.85 o
   7   1   7     1823.20     1760.57     50.37 o
   8   1   7      451.29      448.92     11.51 o
   9   1   7      523.73      547.57     16.99 o
  10   1   7       17.39       19.35      7.75 o
  11   1   7      843.64      733.12     30.91 o
  12   1   7      418.50      382.33     24.33 o
  13   1   7        0.10       -3.36     12.71 o
  14   1   7        1.49        7.63     16.69 o
  15   1   7        0.44        5.73     17.42 o
  16   1   7      944.91      876.34     31.95 o
  17   1   7       81.04       74.17     21.80 o
   0   2   7     3565.54     3484.67     50.73 o
   1   2   7       12.52        8.70      6.61 o
   2   2   7      542.55      549.15     15.54 o
   3   2   7       27.13       21.45      7.90 o
   4   2   7      254.44      333.61     10.82 o
   5   2   7     3866.98     4074.58     45.53 o
   6   2   7      202.96      152.48      7.86 o
   7   2   7      233.86      229.37     11.02 o
   8   2   7      248.56      239.60     10.87 o
   9   2   7      325.15      300.92     12.20 o
  10   2   7      748.11      685.25     19.41 o
  11   2   7      116.43      108.33     12.82 o
  12   2   7     1538.92     1396.23     62.99 o
  13   2   7        9.08        5.38     15.84 o
  14   2   7        6.92        9.38     17.52 o
  15   2   7      639.60      701.57     28.92 o
  16   2   7       32.74       32.36     16.59 o
  17   2   7       29.95       10.87     20.69 o
   1   3   7      509.82      495.33     19.32 o
   2   3   7     1345.22     1399.92     18.61 o
   3   3   7        5.79        7.03      8.10 o
   4   3   7      507.15      609.99     15.40 o
   5   3   7     2401.42     2416.81     50.64 o
   6   3   7      817.01      794.40     24.01 o
   7   3   7      694.42      693.12     22.68 o
   8   3   7        1.95        4.60      8.43 o
   9   3   7     1057.56     1015.64     30.61 o
  10   3   7     1738.19     1685.67     59.19 o
  11   3   7      687.26      658.00     30.95 o
  12   3   7      601.69      651.60     25.33 o
  13   3   7       52.54       52.53     16.45 o
  14   3   7       33.82       41.02     17.01 o
  15   3   7       35.39       23.34     18.63 o
  16   3   7       10.25      -17.92     17.92 o
  17   3   7      322.47      318.77     24.57 o
   0   4   7     7157.66     6622.54    188.38 o
   1   4   7       71.61       79.88      7.55 o
   2   4   7      422.74      424.60     12.24 o
   3   4   7     1582.24     1670.66     21.42 o
   4   4   7       27.71       40.73      9.46 o
   5   4   7       10.17       13.56      9.38 o
   6   4   7      299.70      315.31     14.04 o
   7   4   7       67.62       59.84      9.08 o
   8   4   7     1237.19     1305.32     41.73 o
   9   4   7        0.84        7.87      9.41 o
  10   4   7      417.98      391.67     16.73 o
  11   4   7     1531.87     1554.49     35.89 o
  12   4   7      597.67      589.81     64.55 o
  13   4   7       47.64       42.70     16.62 o
  14   4   7        0.10        9.75     16.38 o
  15   4   7       63.12       78.39     18.38 o
  16   4   7       25.27       20.80     17.91 o
   1   5   7        7.65        4.49      4.71 o
   2   5   7      453.33      420.57     10.61 o
   3   5   7       15.30       15.32      7.68 o
   4   5   7      105.52      133.51     10.23 o
   5   5   7       89.06       98.46     10.84 o
   6   5   7      147.86      164.80     12.57 o
   7   5   7      263.09      266.73     12.97 o
   8   5   7       30.80       32.42     11.58 o
   9   5   7     1281.74     1323.01     51.08 o
  10   5   7      852.91      829.67     28.44 o
  11   5   7      324.51      341.34     21.94 o
  12   5   7      318.28      292.28     21.32 o
  13   5   7       66.98       56.99     17.86 o
  14   5   7      228.39      231.40     21.22 o
  15   5   7        4.10       -5.74     19.13 o
  16   5   7       25.62       24.90     20.71 o
   0   6   7     3623.55     3645.58    100.09 o
   1   6   7        6.49       10.56      6.30 o
   2   6   7       86.30       98.61      7.22 o
   3   6   7      414.09      428.15     10.81 o
   4   6   7      160.98      187.60     10.43 o
   5   6   7       92.99       95.68      9.20 o
   6   6   7      201.09      202.17     12.84 o
   7   6   7      770.26      830.88     21.58 o
   8   6   7       63.58       65.16     12.43 o
   9   6   7      581.54      623.48     20.54 o
  10   6   7        1.51       -3.51     12.57 o
  11   6   7      283.11      280.83     19.65 o
  12   6   7     1034.15     1039.71     35.88 o
  13   6   7      492.29      482.40     28.13 o
  14   6   7       10.41        4.58     19.66 o
  15   6   7        1.43      -18.87     19.82 o
   1   7   7      211.63      187.67      9.58 o
   2   7   7       25.15       37.81      6.79 o
   3   7   7       41.29       36.13      7.87 o
   4   7   7      115.82      117.67     10.93 o
   5   7   7        5.53        5.84     10.13 o
   6   7   7      279.45      301.99     14.81 o
   7   7   7      877.54      880.94     25.89 o
   8   7   7        0.02        8.56     12.71 o
   9   7   7        2.49        6.85     13.13 o
  10   7   7     1053.94     1082.83     42.22 o
  11   7   7      225.14      237.63     24.65 o
  12   7   7       17.09        8.76     17.56 o
  13   7   7      126.02      107.80     19.39 o
  14   7   7        6.26       21.04     18.14 o
   0   8   7       35.64       39.47     10.48 o
   1   8   7        8.57       11.59      9.54 o
   2   8   7       17.57        8.78      9.46 o
   3   8   7      441.28      397.14     15.49 o
   4   8   7       44.08       38.23     10.47 o
   5   8   7     1235.31     1224.33     38.21 o
   6   8   7     1356.35     1349.63     32.98 o
   7   8   7       70.42       78.38     13.53 o
   8   8   7     1068.63      984.46     36.75 o
   9   8   7     1110.20     1113.77     34.43 o
  10   8   7      406.32      391.97     21.27 o
  11   8   7      489.23      491.28     26.50 o
  12   8   7        2.03       24.81     19.00 o
  13   8   7       75.68       68.41     19.15 o
  14   8   7      169.14      162.40     21.03 o
   1   9   7      164.99      152.02     19.80 o
   2   9   7        2.92       10.90     13.66 o
   3   9   7       57.78       57.15     13.21 o
   4   9   7       60.57       69.32     13.58 o
   5   9   7       64.03       78.35     13.78 o
   6   9   7       13.68        0.26     12.69 o
   7   9   7       69.82       65.20     12.80 o
   8   9   7      115.36      116.72     14.92 o
   9   9   7      343.68      409.36     19.99 o
  10   9   7        3.12       15.69     13.96 o
  11   9   7        0.26        6.78     15.69 o
  12   9   7       41.83       56.56     20.33 o
   0  10   7       24.51       36.58     25.78 o
   1  10   7      708.59      578.98     30.42 o
   2  10   7      324.55      275.08     24.18 o
   3  10   7       19.19       17.34     17.16 o
   4  10   7       40.56       44.93     17.18 o
   5  10   7     1308.86     1366.69     38.32 o
   6  10   7      169.62      185.47     15.66 o
   7  10   7      705.10      688.44     26.05 o
   8  10   7       75.65       80.30     14.25 o
   9  10   7      153.54      166.48     16.69 o
  10  10   7      193.27      188.78     17.37 o
  11  10   7       65.80       36.22     15.71 o
   1  11   7      513.77      457.64     29.19 o
   2  11   7       16.11       13.36     18.69 o
   3  11   7       96.73       81.55     20.16 o
   4  11   7       38.70       41.14     19.08 o
   5  11   7      149.60      139.79     23.99 o
   6  11   7      104.15      115.03     20.06 o
   7  11   7       53.76       66.39     16.60 o
   8  11   7      151.47      143.17     18.24 o
   9  11   7      178.23      211.05     21.06 o
   0  12   7      183.67      178.57     32.57 o
   1  12   7       45.89       33.81     19.89 o
   2  12   7       81.70       56.06     21.63 o
   3  12   7        3.10       13.88     19.31 o
   4  12   7       65.58       65.10     22.42 o
   5  12   7       90.33       91.86     22.14 o
   6  12   7      151.99      176.73     24.61 o
   7  12   7      101.34      104.56     21.82 o
   1  13   7       20.13       21.29     19.60 o
   2  13   7       47.30       61.89     20.19 o
   3  13   7      100.24      144.34     22.86 o
   0   0   8     7282.21     7186.86    201.02 o
   1   0   8      137.36      134.72      8.93 o
   2   0   8     4597.91     4987.78     67.10 o
   3   0   8     1080.70     1244.56     32.89 o
   4   0   8        0.11        7.72     10.30 o
   5   0   8      718.41      702.84     32.80 o
   6   0   8      338.95      308.19     13.89 o
   7   0   8      542.14      587.13     28.63 o
   8   0   8      760.84      755.21     20.70 o
   9   0   8      134.14      153.56     12.55 o
  10   0   8      247.31      204.09     13.41 o
  11   0   8      149.09      149.39     15.22 o
  12   0   8      208.48      189.37     19.57 o
  13   0   8      456.11      410.91     40.91 o
  14   0   8       59.51       57.82     23.28 o
  15   0   8      264.44      217.10     29.34 o
  16   0   8       16.50       29.26     24.75 o
  17   0   8       12.65       19.38     25.46 o
   1   1   8     2783.75     2837.26     37.24 o
   2   1   8     1453.84     1555.68     25.83 o
   3   1   8       67.18       63.69      7.04 o
   4   1   8       55.10       87.01      7.84 o
   5   1   8      125.45      142.57      7.13 o
   6   1   8      369.89      280.79      9.86 o
   7   1   8      136.93      152.23      8.44 o
   8   1   8       14.58       24.27      7.15 o
   9   1   8        0.21        4.09      7.33 o
  10   1   8       38.08       37.35      7.96 o
  11   1   8      502.87      433.04     18.12 o
  12   1   8      429.56      416.30     19.52 o
  13   1   8      155.29      141.59     15.43 o
  14   1   8      324.26      317.95     19.91 o
  15   1   8      260.30      232.29     21.50 o
  16   1   8      144.80      157.20     23.25 o
  17   1   8      192.55      188.92     25.07 o
   0   2   8       59.85       67.72      8.78 o
   1   2   8     1035.09     1034.54     18.69 o
   2   2   8      432.74      489.65     13.18 o
   3   2   8       15.63       24.60      8.44 o
   4   2   8      913.59     1005.29     18.69 o
   5   2   8        2.48        4.92      6.72 o
   6   2   8       15.97       10.14      4.79 o
   7   2   8      471.04      427.80     17.80 o
   8   2   8       90.72       84.11      8.34 o
   9   2   8      460.07      432.11     17.04 o
  10   2   8      417.72      398.69     14.90 o
  11   2   8     1219.19     1213.53     27.28 o
  12   2   8      579.83      598.33     24.43 o
  13   2   8      133.17      133.43     17.64 o
  14   2   8      121.02      107.79     17.28 o
  15   2   8       16.13       13.85     18.06 o
  16   2   8      350.75      352.33     27.50 o
  17   2   8       80.76       84.77     21.36 o
   1   3   8        0.05       -0.20      4.80 o
   2   3   8      517.32      537.36     13.38 o
   3   3   8      877.25     1004.49     18.88 o
   4   3   8     3324.98     3599.41     57.82 o
   5   3   8       75.10       70.31      6.89 o
   6   3   8       82.53       86.41      6.56 o
   7   3   8      129.08      131.64      9.19 o
   8   3   8     1068.06     1063.09     32.65 o
   9   3   8      605.12      641.20     18.94 o
  10   3   8     1080.19     1130.72     34.63 o
  11   3   8      359.58      308.33     19.39 o
  12   3   8       40.43       31.66     14.91 o
  13   3   8      487.15      463.03     24.26 o
  14   3   8      234.07      220.15     21.34 o
  15   3   8       81.81       58.11     18.42 o
  16   3   8      121.11      116.75     19.23 o
   0   4   8      388.53      323.20     20.21 o
   1   4   8       10.67        3.67      5.38 o
   2   4   8      890.15      754.93     32.49 o
   3   4   8      706.59      788.40     16.61 o
   4   4   8      906.78      982.00     20.08 o
   5   4   8     1677.40     1827.28     26.89 o
   6   4   8     1074.28     1053.09     21.95 o
   7   4   8      237.97      240.46     13.98 o
   8   4   8      617.89      604.05     24.53 o
   9   4   8      124.36      122.73     14.04 o
  10   4   8       21.50       14.58     11.46 o
  11   4   8      188.10      182.09     17.96 o
  12   4   8     2149.55     2184.99     60.41 o
  13   4   8      287.33      270.66     20.58 o
  14   4   8      147.93      137.98     19.00 o
  15   4   8      335.03      277.50     22.66 o
  16   4   8      196.08      195.06     21.55 o
   1   5   8      289.15      270.84     12.78 o
   2   5   8      317.38      313.58     11.18 o
   3   5   8       20.76       19.12      8.12 o
   4   5   8     1588.54     1766.48     24.68 o
   5   5   8      745.72      826.92     20.33 o
   6   5   8     4026.85     4230.73     64.88 o
   7   5   8     7373.11     7650.31    165.66 o
   8   5   8      968.40     1009.02     42.49 o
   9   5   8       24.97       30.40     12.31 o
  10   5   8      847.55      879.63     32.25 o
  11   5   8     3049.69     2941.96    145.46 o
  12   5   8      863.91      833.56     39.96 o
  13   5   8      115.68      126.10     18.28 o
  14   5   8       88.58       80.61     17.97 o
  15   5   8        0.90        8.47     19.01 o
   0   6   8       47.28       47.60      9.39 o
   1   6   8        8.23       13.97      5.46 o
   2   6   8     1138.92     1081.25     18.86 o
   3   6   8      109.15      101.13      9.27 o
   4   6   8       28.01       25.56      9.10 o
   5   6   8        2.89        5.20      9.12 o
   6   6   8       37.84       22.71      9.58 o
   7   6   8     1199.73     1198.75     31.59 o
   8   6   8     1269.09     1350.64     29.85 o
   9   6   8     1272.04     1340.43     56.06 o
  10   6   8      279.70      282.45     18.69 o
  11   6   8       39.46       31.10     14.85 o
  12   6   8       97.11      119.44     20.75 o
  13   6   8     1043.98     1077.87     61.08 o
  14   6   8      199.52      192.74     23.80 o
  15   6   8        8.98        0.39     19.20 o
   1   7   8       84.46       66.55      9.72 o
   2   7   8      319.57      307.80     12.95 o
   3   7   8      391.89      316.80     12.21 o
   4   7   8      855.59      850.12     24.89 o
   5   7   8      649.07      674.32     18.66 o
   6   7   8       80.26       76.12     11.55 o
   7   7   8      103.72       95.55     12.49 o
   8   7   8      741.09      785.37     31.90 o
   9   7   8     1569.39     1633.30     67.08 o
  10   7   8     1676.55     1726.79     67.26 o
  11   7   8        6.27       21.01     14.36 o
  12   7   8       52.98       79.49     18.22 o
  13   7   8      144.72      168.01     21.21 o
  14   7   8       96.80      104.90     20.00 o
   0   8   8       23.75       26.62     13.73 o
   1   8   8       53.93       43.97     13.53 o
   2   8   8      707.72      637.61     19.20 o
   3   8   8       85.76       81.30     11.43 o
   4   8   8      179.39      159.91     12.22 o
   5   8   8        6.52        0.20     11.28 o
   6   8   8      250.11      261.71     16.14 o
   7   8   8       66.34       83.65     13.82 o
   8   8   8      356.19      365.12     23.13 o
   9   8   8       13.28       25.91     14.04 o
  10   8   8       40.77       30.51     13.98 o
  11   8   8       30.56       57.16     15.84 o
  12   8   8        0.46       -2.16     20.02 o
  13   8   8       30.14       24.87     18.00 o
   1   9   8      231.97      165.73     21.06 o
   2   9   8       12.37        9.98     18.47 o
   3   9   8       48.26       29.38     13.71 o
   4   9   8       23.30        9.70     12.17 o
   5   9   8      216.17      200.98     14.83 o
   6   9   8       40.31       54.88     14.06 o
   7   9   8       93.70      101.75     14.40 o
   8   9   8        3.34        0.31     13.98 o
   9   9   8        0.29        6.18     14.70 o
  10   9   8       12.50       16.37     14.60 o
  11   9   8      172.99      177.44     17.45 o
  12   9   8       89.79      114.68     19.95 o
   0  10   8      111.90       90.71     27.52 o
   1  10   8        0.27        8.99     18.49 o
   2  10   8      184.58      146.68     21.03 o
   3  10   8      155.28      174.55     22.69 o
   4  10   8      534.67      505.52     29.77 o
   5  10   8       65.88       41.39     16.56 o
   6  10   8      330.06      262.73     18.40 o
   7  10   8      191.72      159.29     16.44 o
   8  10   8       58.80       67.97     14.64 o
   9  10   8       14.32       41.32     14.59 o
  10  10   8       24.38       15.23     14.56 o
  11  10   8       85.82      105.78     16.83 o
   1  11   8      453.49      419.45     28.82 o
   2  11   8      120.21      110.92     20.82 o
   3  11   8        0.28       -2.55     19.60 o
   4  11   8       10.67       -4.12     21.09 o
   5  11   8       26.41       19.13     18.20 o
   6  11   8        0.13       16.24     17.63 o
   7  11   8       16.93       30.75     17.66 o
   8  11   8        5.24       -4.18     17.33 o
   9  11   8       93.92       76.73     17.73 o
   0  12   8       12.06       -3.48     30.82 o
   1  12   8       13.07       -4.19     18.06 o
   2  12   8        1.41       -9.40     20.63 o
   3  12   8       24.86       13.32     20.80 o
   4  12   8       57.72       27.45     22.77 o
   5  12   8      195.13      212.23     22.70 o
   6  12   8      156.88      188.71     21.84 o
   1  13   8        8.82       18.28     21.84 o
   1   1   9      844.74      927.06     19.52 o
   2   1   9     3012.13     3220.69     54.34 o
   3   1   9        6.35        5.07      6.59 o
   4   1   9       95.54       93.34      8.23 o
   5   1   9       25.35       18.14      4.23 o
   6   1   9      738.54      767.23     22.94 o
   7   1   9       74.30       86.22      7.49 o
   8   1   9      294.07      291.12     10.56 o
   9   1   9       23.11       25.20      8.87 o
  10   1   9      866.10      849.23     18.45 o
  11   1   9        8.13       16.21     10.16 o
  12   1   9       11.47       -0.19     14.35 o
  13   1   9      489.81      444.54     25.30 o
  14   1   9       30.53       34.93     18.83 o
  15   1   9      267.76      232.83     24.54 o
  16   1   9       37.90       35.46     20.14 o
   0   2   9     1136.29     1188.51     25.00 o
   1   2   9     1942.77     2014.32     22.96 o
   2   2   9       31.01       33.19      8.73 o
   3   2   9      284.39      264.65     12.15 o
   4   2   9     1999.25     2169.71     47.55 o
   5   2   9     1575.82     1574.00     28.94 o
   6   2   9      484.25      499.86     13.97 o
   7   2   9        2.14        3.06      9.52 o
   8   2   9      172.87      177.75     11.36 o
   9   2   9        6.56        6.55      9.91 o
  10   2   9       22.96       16.86      9.57 o
  11   2   9      449.59      438.72     19.14 o
  12   2   9        1.22        4.93     14.76 o
  13   2   9        6.84        3.78     15.55 o
  14   2   9       43.79       43.21     19.10 o
  15   2   9      128.24      103.64     21.62 o
  16   2   9       37.65       40.36     20.14 o
   1   3   9        0.23        1.81      4.78 o
   2   3   9       47.33       52.91      8.54 o
   3   3   9      574.75      639.56     16.69 o
   4   3   9     2325.56     2603.69     30.91 o
   5   3   9       48.71       49.71     10.81 o
   6   3   9      471.32      452.34     16.52 o
   7   3   9       91.96       96.14     11.89 o
   8   3   9      599.86      639.52     30.35 o
   9   3   9     1304.72     1353.57     54.44 o
  10   3   9     1165.87     1186.70     47.52 o
  11   3   9      611.09      621.82     22.33 o
  12   3   9      158.31      142.83     17.32 o
  13   3   9      349.57      291.75     21.16 o
  14   3   9      409.41      335.25     22.97 o
  15   3   9        5.43       18.77     20.98 o
  16   3   9      435.12      370.07     31.50 o
   0   4   9      540.06      468.06     45.95 o
   1   4   9       86.29       85.46      6.49 o
   2   4   9      252.19      251.77     11.75 o
   3   4   9      168.79      189.87     11.43 o
   4   4   9       98.15       95.27     11.36 o
   5   4   9       32.58       30.34     11.10 o
   6   4   9      229.34      260.33     14.64 o
   7   4   9       89.30      101.17     13.28 o
   8   4   9      981.08     1029.85     32.81 o
   9   4   9      281.55      288.93     17.45 o
  10   4   9     3233.46     3230.21    128.42 o
  11   4   9        5.27       -0.48     14.68 o
  12   4   9      154.76      168.87     19.11 o
  13   4   9      566.04      505.74     25.27 o
  14   4   9      527.75      491.03     27.19 o
  15   4   9      402.54      379.95     25.12 o
  16   4   9       25.16       20.32     29.02 o
   1   5   9      432.08      421.91     19.09 o
   2   5   9       86.16       87.32      7.12 o
   3   5   9       67.68       94.29      9.48 o
   4   5   9       66.44       62.07     10.39 o
   5   5   9        4.97        6.92     11.10 o
   6   5   9      914.75      975.93     23.22 o
   7   5   9      122.82      118.51     13.45 o
   8   5   9      936.53     1017.90     40.95 o
   9   5   9      447.42      465.66     19.37 o
  10   5   9       98.72      102.52     15.70 o
  11   5   9        0.30       11.17     16.18 o
  12   5   9       97.96      110.19     17.65 o
  13   5   9       37.51       38.68     17.67 o
  14   5   9       68.10       58.12     19.02 o
  15   5   9       18.25        6.97     19.90 o
   0   6   9      306.20      265.63     17.15 o
   1   6   9      233.02      190.51      9.32 o
   2   6   9      615.85      565.88     14.56 o
   3   6   9      182.10      195.96     11.28 o
   4   6   9      835.82      820.89     18.09 o
   5   6   9      202.54      204.18     12.36 o
   6   6   9     4094.95     4408.05     88.97 o
   7   6   9       69.11       69.12     13.77 o
   8   6   9      245.91      271.43     16.89 o
   9   6   9      141.07      158.24     15.19 o
  10   6   9      208.30      231.52     16.84 o
  11   6   9       35.77       50.98     15.69 o
  12   6   9        0.12       -2.09     18.61 o
  13   6   9      638.13      674.77     32.31 o
  14   6   9      208.63      189.24     23.20 o
   1   7   9      118.82      105.90     11.38 o
   2   7   9       36.23       35.45      9.76 o
   3   7   9       75.20       60.35      9.41 o
   4   7   9     1357.64     1350.02     24.27 o
   5   7   9      133.19      147.00     12.61 o
   6   7   9      127.74      105.92     12.71 o
   7   7   9       53.54       53.34     12.09 o
   8   7   9     1059.71     1091.78     36.39 o
   9   7   9     1012.00     1088.73     30.65 o
  10   7   9       17.04       16.82     13.62 o
  11   7   9       61.77       81.30     15.75 o
  12   7   9      525.16      557.48     35.05 o
  13   7   9      387.50      385.38     27.81 o
  14   7   9       85.99       94.24     21.52 o
   0   8   9      389.32      293.22     29.24 o
   1   8   9       10.22       17.51     13.67 o
   2   8   9       63.72       74.44     12.16 o
   3   8   9     1006.03      912.25     22.26 o
   4   8   9      105.89       94.58     11.74 o
   5   8   9        0.53        0.91     10.66 o
   6   8   9      459.39      463.37     19.48 o
   7   8   9      181.69      209.93     15.78 o
   8   8   9       63.75       71.40     13.54 o
   9   8   9      309.86      330.06     18.93 o
  10   8   9      135.84      119.98     15.48 o
  11   8   9        0.70        4.51     15.07 o
  12   8   9      225.06      236.24     24.10 o
  13   8   9       36.69       51.65     18.29 o
   1   9   9        2.09        2.14     17.36 o
   2   9   9      104.80       88.09     19.82 o
   3   9   9      371.32      252.82     17.50 o
   4   9   9      336.65      275.82     19.13 o
   5   9   9      392.48      415.43     19.85 o
   6   9   9        8.73        4.02     13.40 o
   7   9   9      113.19       90.22     15.08 o
   8   9   9      418.98      399.05     20.20 o
   9   9   9       80.58       69.39     14.42 o
  10   9   9      143.51      126.41     15.63 o
  11   9   9       60.24       80.28     16.50 o
   0  10   9       52.86       35.95     24.88 o
   1  10   9       42.02       33.72     20.15 o
   2  10   9        3.50       -7.87     19.94 o
   3  10   9       14.78       19.91     20.60 o
   4  10   9      129.84       93.07     18.14 o
   5  10   9       28.22       29.60     17.12 o
   6  10   9      124.05      115.61     17.73 o
   7  10   9        0.28        9.16     14.64 o
   8  10   9      286.82      280.39     19.42 o
   9  10   9        0.81      -15.57     15.57 o
  10  10   9        7.01        0.25     16.45 o
   1  11   9      371.51      360.83     37.76 o
   2  11   9      322.88      301.31     26.58 o
   3  11   9        5.60       12.70     18.64 o
   4  11   9       69.61       68.40     16.55 o
   5  11   9       44.73       54.20     18.71 o
   6  11   9        9.02       -6.56     17.60 o
   7  11   9        1.16        9.07     16.72 o
   8  11   9      138.33      169.75     20.35 o
   0  12   9     1260.68     1270.38     97.96 o
   1  12   9       39.99       52.51     19.48 o
   2  12   9       22.25       30.94     20.20 o
   3  12   9      190.66      211.80     23.76 o
   4  12   9      694.05      675.13     37.10 o
   5  12   9       46.28       55.25     21.29 o
   0   0  10       41.65       81.76     11.33 o
   1   0  10     3764.71     3664.20     82.03 o
   2   0  10      479.35      469.19     16.51 o
   3   0  10      801.38      887.98     26.24 o
   4   0  10       10.29       29.96     11.46 o
   5   0  10      197.93      182.95     11.60 o
   6   0  10       55.45       67.18      9.55 o
   7   0  10      375.77      334.64     14.95 o
   8   0  10      723.17      619.72     22.96 o
   9   0  10     1397.77     1357.73     40.98 o
  10   0  10      157.37      118.26     15.97 o
  11   0  10      327.95      299.70     21.74 o
  12   0  10      708.48      587.09     39.70 o
  13   0  10      574.55      575.07     89.01 o
  14   0  10       66.57       49.11     29.70 o
  15   0  10       95.32       35.98     33.09 o
  16   0  10        5.65       -9.24     36.13 o
   1   1  10      437.47      415.05      9.83 o
   2   1  10      119.50      130.51      8.24 o
   3   1  10      783.20      848.33     19.13 o
   4   1  10       91.17      107.96      9.04 o
   5   1  10      144.08      132.13     10.62 o
   6   1  10        4.15        7.29      9.27 o
   7   1  10        4.41        0.90      8.29 o
   8   1  10       75.57       62.41      9.31 o
   9   1  10      360.71      345.04     13.62 o
  10   1  10       10.64       16.98     11.46 o
  11   1  10        0.18        6.19     12.62 o
  12   1  10       44.11       38.41     17.16 o
  13   1  10       32.55       48.55     17.68 o
  14   1  10      746.12      676.62     36.69 o
  15   1  10      329.24      289.27     28.68 o
  16   1  10       12.97        8.13     24.47 o
   0   2  10      307.75      300.93     15.20 o
   1   2  10     2625.96     2817.93     28.40 o
   2   2  10      274.26      286.51     12.82 o
   3   2  10      272.32      331.40     13.86 o
   4   2  10      178.11      136.21      9.41 o
   5   2  10      732.98      768.54     16.25 o
   6   2  10      338.78      375.36     15.78 o
   7   2  10     1045.34     1087.06     25.09 o
   8   2  10      947.32      973.77     27.31 o
   9   2  10       24.50       19.82     10.42 o
  10   2  10     1309.46     1246.79     47.67 o
  11   2  10       15.75       26.49     13.50 o
  12   2  10      139.08      127.26     19.32 o
  13   2  10       61.59       32.40     17.40 o
  14   2  10      192.68      171.40     22.26 o
  15   2  10      391.30      367.56     27.63 o
  16   2  10        4.53       -8.29     20.12 o
   1   3  10      220.70      165.85     14.46 o
   2   3  10      370.09      394.14     13.70 o
   3   3  10      564.19      601.27     17.11 o
   4   3  10       38.71       34.92     10.48 o
   5   3  10      142.69      132.15     12.33 o
   6   3  10       88.93      120.28     12.73 o
   7   3  10        2.16        6.74     11.72 o
   8   3  10      142.55      146.61     15.71 o
   9   3  10      450.26      439.74     19.97 o
  10   3  10        0.93        1.87     12.17 o
  11   3  10       51.49       55.08     13.37 o
  12   3  10        2.13       10.03     14.64 o
  13   3  10      215.46      194.95     22.41 o
  14   3  10       30.82       40.23     19.43 o
  15   3  10      158.63      177.94     24.36 o
   0   4  10     1157.60     1206.38     40.63 o
   1   4  10      100.31      100.73      7.90 o
   2   4  10     2277.60     2368.78     28.29 o
   3   4  10     3001.45     3025.80     42.30 o
   4   4  10       92.15      122.64     12.20 o
   5   4  10      386.87      425.31     16.96 o
   6   4  10      190.71      198.46     14.68 o
   7   4  10      261.19      240.77     15.95 o
   8   4  10     3132.29     3321.72    120.99 o
   9   4  10       39.96       62.96     14.20 o
  10   4  10        0.05       -2.64     12.44 o
  11   4  10        0.72       -1.85     13.30 o
  12   4  10      377.36      336.73     21.55 o
  13   4  10      550.00      521.59     32.09 o
  14   4  10      381.71      323.50     26.57 o
  15   4  10      277.28      232.88     25.20 o
   1   5  10        5.26       10.30      9.69 o
   2   5  10     1135.21     1045.21     29.40 o
   3   5  10      232.40      263.86     13.40 o
   4   5  10     2121.87     2129.46     31.46 o
   5   5  10      452.14      460.03     16.86 o
   6   5  10       80.62       81.99     12.98 o
   7   5  10      543.24      584.28     20.82 o
   8   5  10     3868.13     4022.45    104.30 o
   9   5  10     2387.03     2624.97     88.83 o
  10   5  10      619.15      658.74     28.02 o
  11   5  10      179.55      192.37     19.17 o
  12   5  10       54.62       48.13     17.91 o
  13   5  10       84.75       65.29     18.15 o
  14   5  10      225.81      234.83     22.03 o
   0   6  10     1617.86     1638.46     44.84 o
   1   6  10      158.33      193.57     13.55 o
   2   6  10      653.50      681.69     18.15 o
   3   6  10     1937.27     1926.07     34.56 o
   4   6  10     1625.80     1581.33     37.03 o
   5   6  10       86.67       92.99     11.59 o
   6   6  10     1936.70     1961.81     40.44 o
   7   6  10      878.96      847.96     31.96 o
   8   6  10      339.64      365.14     18.90 o
   9   6  10      136.23      147.69     15.62 o
  10   6  10        0.36       -3.21     13.26 o
  11   6  10      121.93      147.63     20.67 o
  12   6  10      307.84      298.31     29.97 o
  13   6  10     1076.29     1066.03     40.21 o
  14   6  10      550.00      616.59     41.56 o
   1   7  10        7.16        6.71     10.32 o
   2   7  10        3.29        9.99      9.76 o
   3   7  10        8.52       15.82      9.91 o
   4   7  10        3.13        5.46     11.54 o
   5   7  10      321.56      301.25     16.56 o
   6   7  10       30.29       25.12     11.71 o
   7   7  10      411.84      405.11     17.88 o
   8   7  10      702.47      758.30     27.48 o
   9   7  10       87.58       82.08     14.55 o
  10   7  10      164.39      151.14     15.95 o
  11   7  10      181.05      191.93     22.88 o
  12   7  10      586.04      592.83     47.83 o
  13   7  10       59.57       61.33     20.66 o
   0   8  10      135.57      131.69     20.37 o
   1   8  10        0.11       -7.81     13.13 o
   2   8  10        1.11        3.05     11.49 o
   3   8  10      115.22       71.39     12.68 o
   4   8  10       84.80       70.41     11.91 o
   5   8  10        5.46        9.62     11.73 o
   6   8  10      189.93      185.60     16.97 o
   7   8  10        2.28       12.65     13.99 o
   8   8  10       75.84       57.67     13.94 o
   9   8  10       15.96       19.74     13.74 o
  10   8  10       11.61       23.43     14.10 o
  11   8  10       82.39       54.35     16.88 o
  12   8  10      463.90      448.60     29.65 o
   1   9  10      377.53      336.29     22.50 o
   2   9  10       65.71       52.53     17.23 o
   3   9  10      356.32      272.27     19.85 o
   4   9  10      285.01      219.14     17.65 o
   5   9  10       92.99       86.14     14.32 o
   6   9  10       32.63       32.21     13.11 o
   7   9  10        3.05       -5.55     14.65 o
   8   9  10      116.62      125.45     17.02 o
   9   9  10      292.31      246.88     19.59 o
  10   9  10       29.74       31.59     16.44 o
  11   9  10        2.64        6.51     15.58 o
   0  10  10        1.29      -18.03     24.72 o
   1  10  10      276.43      212.87     25.67 o
   2  10  10        0.99       -2.05     18.18 o
   3  10  10      158.12      142.55     23.32 o
   4  10  10        3.97       26.80     19.68 o
   5  10  10      104.18       73.56     18.10 o
   6  10  10       14.03       38.85     16.88 o
   7  10  10      317.09      348.75     21.63 o
   8  10  10      334.99      362.00     22.37 o
   9  10  10      262.11      316.35     21.00 o
   1  11  10       69.92       58.82     20.53 o
   2  11  10       13.50       29.85     18.51 o
   3  11  10       93.62       92.15     21.66 o
   4  11  10       37.29       11.63     31.62 o
   5  11  10       39.88       10.15     22.00 o
   6  11  10        1.71       16.85     22.58 o
   7  11  10       28.82       16.01     20.13 o
   0  12  10        0.98       -6.96     34.88 o
   1  12  10      124.94      112.65     23.99 o
   2  12  10       41.54       56.65     22.05 o
   3  12  10       74.45       58.06     22.99 o
   4  12  10      125.80      100.48     33.21 o
   1   1  11       54.61       60.16      6.35 o
   2   1  11       41.66       43.27      7.64 o
   3   1  11      475.25      520.64     19.29 o
   4   1  11       60.73       60.18      8.53 o
   5   1  11       29.33       24.87      9.65 o
   6   1  11        5.21        3.01      9.49 o
   7   1  11        5.28        7.50     11.40 o
   8   1  11      189.45      208.83     14.72 o
   9   1  11      477.78      464.16     18.25 o
  10   1  11       86.89       57.34     11.37 o
  11   1  11       89.53       89.83     14.04 o
  12   1  11      416.62      375.02     24.21 o
  13   1  11      342.38      303.93     27.57 o
  14   1  11      128.55       99.14     22.59 o
  15   1  11       28.59       30.74     22.74 o
   0   2  11      862.59      796.73     46.38 o
   1   2  11      228.98      229.51      9.18 o
   2   2  11     1717.02     1863.01     25.44 o
   3   2  11      726.81      852.57     20.07 o
   4   2  11      307.70      300.38     14.87 o
   5   2  11       19.80       27.60     11.11 o
   6   2  11      214.41      254.72     15.07 o
   7   2  11      565.74      621.55     21.38 o
   8   2  11      791.10      835.58     24.58 o
   9   2  11        0.83        9.33     12.36 o
  10   2  11        5.28       -1.03     12.58 o
  11   2  11       91.41      119.38     18.99 o
  12   2  11       10.45       -1.54     16.38 o
  13   2  11       16.37       16.72     17.45 o
  14   2  11      220.27      182.53     22.74 o
  15   2  11      204.66      217.02     30.42 o
   1   3  11      959.97      966.49     19.43 o
   2   3  11      422.52      423.47     14.83 o
   3   3  11       13.68       11.02      9.90 o
   4   3  11       99.42      116.27     12.57 o
   5   3  11        7.36        6.77     10.95 o
   6   3  11       82.76       86.26     13.05 o
   7   3  11     1742.42     1933.23     38.42 o
   8   3  11      997.94     1078.24     35.67 o
   9   3  11       24.74       23.53     14.16 o
  10   3  11      116.68      122.17     14.11 o
  11   3  11        8.28       12.11     15.78 o
  12   3  11       75.81       70.78     18.76 o
  13   3  11        0.29       19.70     18.24 o
  14   3  11      150.06      120.70     21.41 o
  15   3  11        9.67       26.13     20.46 o
   0   4  11      409.57      451.15     37.68 o
   1   4  11      103.39      114.82     10.79 o
   2   4  11        5.41       -3.91      9.77 o
   3   4  11      465.40      473.08     16.20 o
   4   4  11     1187.77     1210.15     23.49 o
   5   4  11     1964.18     2166.75     41.48 o
   6   4  11       10.96       11.48     12.80 o
   7   4  11     1111.34     1133.74     31.37 o
   8   4  11      991.12     1051.09     26.39 o
   9   4  11        2.18        6.46     14.08 o
  10   4  11        2.13       -7.85     14.53 o
  11   4  11        1.16        6.27     14.51 o
  12   4  11        2.83       18.47     18.97 o
  13   4  11     1379.62     1207.85     40.23 o
  14   4  11      178.50      141.18     21.89 o
   1   5  11       27.04       29.27      9.81 o
   2   5  11     1279.92     1261.50     23.39 o
   3   5  11       50.74       43.53     11.04 o
   4   5  11      588.21      605.24     18.72 o
   5   5  11      573.94      557.66     18.91 o
   6   5  11      788.10      777.58     24.18 o
   7   5  11      148.91      150.66     15.98 o
   8   5  11       39.25       40.84     13.34 o
   9   5  11      197.54      214.74     17.10 o
  10   5  11      748.70      782.92     26.92 o
  11   5  11       82.77       78.31     16.88 o
  12   5  11       24.97       23.66     17.23 o
  13   5  11       29.46       32.31     19.99 o
  14   5  11        9.68        4.17     21.68 o
   0   6  11       13.95       22.09     18.43 o
   1   6  11       14.99       16.79     12.58 o
   2   6  11      273.19      301.16     14.73 o
   3   6  11     1967.29     2020.87     30.08 o
   4   6  11      802.84      806.00     21.11 o
   5   6  11       55.20       51.10     10.95 o
   6   6  11       28.49       19.25     12.34 o
   7   6  11        4.41        4.02     13.60 o
   8   6  11      681.47      702.13     26.64 o
   9   6  11      361.85      364.07     19.81 o
  10   6  11        6.80       -5.43     14.77 o
  11   6  11      666.68      741.08     33.85 o
  12   6  11      339.93      397.20     35.01 o
  13   6  11      212.05      185.40     22.59 o
   1   7  11      201.97      189.59     15.42 o
   2   7  11     1231.57     1299.85     28.79 o
   3   7  11      187.57      194.34     13.19 o
   4   7  11      315.83      297.89     17.06 o
   5   7  11     1106.57     1127.60     26.97 o
   6   7  11        2.52        0.87     12.97 o
   7   7  11      143.64      140.94     15.32 o
   8   7  11      127.83      108.60     14.16 o
   9   7  11        5.77        2.82     13.51 o
  10   7  11        8.98       16.06     15.86 o
  11   7  11       24.15       26.96     20.78 o
  12   7  11      136.19      139.00     24.75 o
   0   8  11     2688.46     2216.77    113.94 o
   1   8  11      193.55      142.53     15.84 o
   2   8  11      124.24      117.57     15.45 o
   3   8  11      199.96      165.81     17.22 o
   4   8  11       19.04       22.74     13.58 o
   5   8  11       20.30       22.92     12.55 o
   6   8  11       40.88       11.99     14.83 o
   7   8  11      174.60      158.23     16.88 o
   8   8  11      454.13      496.02     25.70 o
   9   8  11      158.80      148.72     17.02 o
  10   8  11       15.15       35.79     15.25 o
  11   8  11       18.83       14.34     17.38 o
   1   9  11        3.52        6.00     16.24 o
   2   9  11      131.25      159.77     18.69 o
   3   9  11       41.77       39.81     18.59 o
   4   9  11       18.69       30.16     16.27 o
   5   9  11       79.97       52.14     16.22 o
   6   9  11        7.51        5.86     14.28 o
   7   9  11      173.10      210.42     18.33 o
   8   9  11       17.07       17.24     16.37 o
   9   9  11        0.10      -12.07     16.13 o
  10   9  11        3.39      -10.61     15.84 o
   0  10  11       77.24       42.39     27.89 o
   1  10  11       83.73      103.66     22.32 o
   2  10  11       50.22       50.91     21.92 o
   3  10  11       69.73       88.87     22.32 o
   4  10  11        6.03       10.09     21.66 o
   5  10  11        0.35        7.52     20.59 o
   6  10  11        3.78        3.07     19.88 o
   7  10  11        6.80       33.75     19.47 o
   8  10  11      206.68      239.92     19.49 o
   1  11  11        6.01       -1.88     20.55 o
   2  11  11        1.17       -6.45     21.15 o
   3  11  11       74.42       50.40     20.70 o
   4  11  11        9.12      -11.30     21.75 o
   5  11  11      192.72      205.48     26.90 o
   6  11  11       22.29       19.75     19.70 o
   0   0  12     1163.90     1126.13     60.56 o
   1   0  12        1.17        3.19      8.37 o
   2   0  12     1350.31     1321.79     26.79 o
   3   0  12      200.70      211.29     16.22 o
   4   0  12      939.70      924.44     29.56 o
   5   0  12       36.49       48.02     12.90 o
   6   0  12       33.85       62.50     14.55 o
   7   0  12        1.69        6.16     18.27 o
   8   0  12       23.82        2.14     17.86 o
   9   0  12     1231.74     1171.75     61.23 o
  10   0  12     1244.93     1105.74     58.17 o
  11   0  12      499.23      415.33     38.71 o
  12   0  12      187.17      209.59     36.17 o
  13   0  12        0.65       16.27     30.91 o
  14   0  12      207.72      157.32     32.35 o
  15   0  12      726.23      655.59     55.27 o
   1   1  12      113.81       98.06      7.39 o
   2   1  12        4.80        5.39      6.92 o
   3   1  12       28.06       25.23      7.27 o
   4   1  12      212.88      182.63     13.21 o
   5   1  12      206.96      199.49     13.96 o
   6   1  12        2.81       15.71     11.25 o
   7   1  12      141.78      146.92     14.02 o
   8   1  12       36.51       52.51     12.96 o
   9   1  12      602.18      572.67     19.13 o
  10   1  12      299.66      273.49     17.23 o
  11   1  12      222.98      186.30     18.28 o
  12   1  12      134.58      153.30     23.47 o
  13   1  12       33.52       26.33     21.50 o
  14   1  12        5.99        6.24     21.65 o
  15   1  12       16.94       43.33     25.43 o
   0   2  12      742.34      726.40     47.51 o
   1   2  12      688.48      704.53     22.01 o
   2   2  12      177.15      214.29     12.81 o
   3   2  12      111.98      128.98     12.35 o
   4   2  12       19.96       21.47     11.23 o
   5   2  12        0.13        4.37     11.51 o
   6   2  12       12.59       11.96     11.91 o
   7   2  12      229.96      237.11     17.13 o
   8   2  12      263.45      275.75     16.45 o
   9   2  12       14.71        9.40     12.28 o
  10   2  12       32.35       25.26     12.83 o
  11   2  12      706.99      682.45     33.89 o
  12   2  12       23.84       21.67     21.14 o
  13   2  12      571.27      529.93     33.49 o
  14   2  12        5.81       19.55     21.97 o
  15   2  12       32.78       14.53     22.29 o
   1   3  12     1054.67     1048.94     20.89 o
   2   3  12      880.41      970.10     21.01 o
   3   3  12      113.76      143.70     12.74 o
   4   3  12     1575.50     1651.17     29.07 o
   5   3  12      655.53      726.33     22.98 o
   6   3  12     1273.86     1334.23     27.87 o
   7   3  12        3.78      -10.06     13.30 o
   8   3  12      526.53      566.50     22.72 o
   9   3  12       80.82       86.51     15.13 o
  10   3  12       21.40       42.76     14.61 o
  11   3  12      114.89      104.82     17.41 o
  12   3  12       74.28       70.10     19.40 o
  13   3  12      134.74      147.11     21.07 o
  14   3  12      140.25      150.14     26.10 o
   0   4  12     2684.40     2879.84     60.52 o
   1   4  12        0.06        1.85     11.81 o
   2   4  12      297.86      312.31     14.56 o
   3   4  12       89.69       97.73     12.53 o
   4   4  12      308.66      349.59     16.27 o
   5   4  12     5619.62     6084.93     55.40 o
   6   4  12      728.52      780.24     23.51 o
   7   4  12      324.57      372.17     18.80 o
   8   4  12       50.58       47.45     13.91 o
   9   4  12      144.71      156.21     17.17 o
  10   4  12        4.39        7.92     14.67 o
  11   4  12       76.34      103.39     19.10 o
  12   4  12       26.38       39.11     18.86 o
  13   4  12      157.38      123.80     21.08 o
  14   4  12       33.46       41.11     20.94 o
   1   5  12      179.53      203.37     15.26 o
   2   5  12        6.01        9.58     12.21 o
   3   5  12        5.64       13.67     10.86 o
   4   5  12     1239.52     1250.01     26.03 o
   5   5  12        0.18       -1.16     11.92 o
   6   5  12      122.55      142.23     14.25 o
   7   5  12      429.88      471.15     20.49 o
   8   5  12        0.39       -3.87     14.26 o
   9   5  12       24.79       26.26     13.90 o
  10   5  12      351.94      354.17     21.10 o
  11   5  12       16.77       24.74     20.60 o
  12   5  12       11.91        9.49     19.14 o
  13   5  12      405.60      407.02     28.09 o
   0   6  12      354.00      365.68     30.96 o
   1   6  12     1021.66     1016.84     34.61 o
   2   6  12       30.12       44.42     13.62 o
   3   6  12     1372.29     1397.34     28.68 o
   4   6  12      743.22      756.95     25.32 o
   5   6  12      115.60      108.82     13.43 o
   6   6  12      263.14      270.03     16.07 o
   7   6  12        2.01       15.78     13.19 o
   8   6  12      228.08      221.07     18.01 o
   9   6  12        2.07        7.11     14.72 o
  10   6  12        2.85       21.26     14.55 o
  11   6  12      667.67      669.82     61.66 o
  12   6  12       98.02       75.95     23.02 o
  13   6  12       82.77      104.38     24.87 o
   1   7  12     1376.15     1408.74     30.93 o
   2   7  12     3303.03     3205.17     49.26 o
   3   7  12      632.92      590.84     20.86 o
   4   7  12       74.05       82.40     15.91 o
   5   7  12        3.34       -0.28     14.05 o
   6   7  12      239.07      258.99     17.75 o
   7   7  12       15.81        6.46     14.40 o
   8   7  12       23.94       22.82     14.58 o
   9   7  12      182.47      196.83     18.71 o
  10   7  12      311.92      297.80     21.40 o
  11   7  12       29.19       15.00     21.19 o
  12   7  12       38.69       49.72     22.27 o
   0   8  12     1036.05      825.61     50.29 o
   1   8  12        2.03        3.63     15.00 o
   2   8  12        1.03       -4.35     13.89 o
   3   8  12        1.19        4.17     13.70 o
   4   8  12      117.72       83.09     15.32 o
   5   8  12        0.28        5.05     13.93 o
   6   8  12        0.01        4.42     16.79 o
   7   8  12       22.99       22.77     15.78 o
   8   8  12       17.63        5.87     15.31 o
   9   8  12        5.79       -2.23     16.28 o
  10   8  12        7.33       17.96     16.56 o
   1   9  12      191.52      179.38     20.95 o
   2   9  12        0.00        9.36     16.78 o
   3   9  12       34.62       39.67     22.61 o
   4   9  12      307.82      313.19     22.29 o
   5   9  12      101.26      122.85     18.01 o
   6   9  12        0.19        3.79     16.37 o
   7   9  12        4.24        3.63     16.41 o
   8   9  12        0.56       -3.63     16.44 o
   9   9  12      227.97      283.06     20.73 o
   0  10  12      432.56      401.36     39.95 o
   1  10  12        0.08      -10.74     21.06 o
   2  10  12      134.99      120.15     22.24 o
   3  10  12       42.28       38.72     19.72 o
   4  10  12        0.55        7.84     23.05 o
   5  10  12       11.91       28.08     22.45 o
   6  10  12        1.37       -0.54     21.13 o
   7  10  12        0.74       24.84     19.70 o
   1  11  12       12.17       -0.76     21.35 o
   2  11  12       21.39       44.29     22.25 o
   3  11  12      105.30      115.39     24.08 o
   4  11  12       47.42       59.35     21.88 o
   1   1  13       58.36       60.24      9.06 o
   2   1  13     1243.89     1336.36     28.09 o
   3   1  13      102.18      101.88     11.92 o
   4   1  13      444.92      425.34     16.40 o
   5   1  13       82.92       82.53     12.91 o
   6   1  13       59.06       61.44     12.83 o
   7   1  13      154.92      130.63     15.48 o
   8   1  13       24.72       26.05     13.58 o
   9   1  13      390.34      311.10     20.60 o
  10   1  13        1.23       26.31     13.09 o
  11   1  13       67.40       70.13     16.46 o
  12   1  13      472.68      406.67     31.38 o
  13   1  13      137.45       86.35     23.86 o
  14   1  13       10.91       12.56     24.82 o
   0   2  13      150.34      188.68     16.73 o
   1   2  13        1.93        2.88     11.06 o
   2   2  13        5.25        1.83      9.94 o
   3   2  13      107.65      106.93     12.25 o
   4   2  13      175.57      180.38     14.91 o
   5   2  13     1234.06     1293.04     37.14 o
   6   2  13        6.76       19.27     12.76 o
   7   2  13        0.72       -1.01     13.31 o
   8   2  13      124.71      119.35     14.25 o
   9   2  13      163.70      132.53     14.64 o
  10   2  13       25.53       14.03     14.40 o
  11   2  13      103.96       81.37     18.89 o
  12   2  13       83.73       60.05     22.16 o
  13   2  13       28.64       21.93     23.30 o
  14   2  13       25.07        1.19     22.29 o
   1   3  13     2173.74     2288.42     43.17 o
   2   3  13     1159.67     1202.86     26.18 o
   3   3  13        5.07       10.80     12.07 o
   4   3  13     4336.00     4722.36     45.97 o
   5   3  13        5.01       14.72     13.01 o
   6   3  13      328.06      333.22     18.28 o
   7   3  13        0.85        9.23     13.58 o
   8   3  13      295.78      305.21     19.95 o
   9   3  13       92.88       73.46     15.21 o
  10   3  13       13.47        8.09     14.90 o
  11   3  13        0.56       -3.51     16.40 o
  12   3  13       22.07        2.38     21.39 o
  13   3  13       17.07        8.41     22.32 o
  14   3  13      116.02      169.56     24.91 o
   0   4  13      718.04      698.46     31.53 o
   1   4  13      501.56      489.63     19.50 o
   2   4  13     1066.32     1096.85     25.64 o
   3   4  13       37.11       23.92     13.48 o
   4   4  13      448.76      472.39     18.31 o
   5   4  13      624.95      625.33     20.31 o
   6   4  13      379.38      419.81     19.45 o
   7   4  13       89.61       94.01     15.33 o
   8   4  13       96.55       98.81     15.35 o
   9   4  13       20.03       31.85     15.87 o
  10   4  13      119.84      104.87     17.59 o
  11   4  13      135.56      134.86     19.17 o
  12   4  13      269.26      296.59     26.66 o
  13   4  13       11.05        1.93     19.50 o
   1   5  13       98.85       92.81     15.62 o
   2   5  13      227.51      242.87     16.38 o
   3   5  13      191.77      184.35     15.62 o
   4   5  13      201.19      209.15     16.94 o
   5   5  13      184.19      191.98     15.15 o
   6   5  13       14.44       17.43     12.98 o
   7   5  13        0.91        7.65     14.08 o
   8   5  13        4.52        9.76     14.29 o
   9   5  13       10.40        3.13     14.84 o
  10   5  13        0.00        3.60     15.89 o
  11   5  13       59.88       62.34     20.58 o
  12   5  13      276.25      283.39     26.57 o
   0   6  13      749.54      774.12     42.91 o
   1   6  13      463.46      491.84     21.70 o
   2   6  13     1400.03     1417.93     29.94 o
   3   6  13        0.00       -2.92     13.31 o
   4   6  13        8.47        9.31     14.02 o
   5   6  13     1827.20     1902.26     38.06 o
   6   6  13       59.76       65.58     13.86 o
   7   6  13       51.91       43.22     14.78 o
   8   6  13      146.15      161.32     16.67 o
   9   6  13       12.89        6.22     15.81 o
  10   6  13       22.59       26.54     15.87 o
  11   6  13      171.81      154.65     23.44 o
  12   6  13      625.68      615.80     42.59 o
   1   7  13     1343.20     1485.43     33.30 o
   2   7  13       13.71       10.73     14.55 o
   3   7  13        9.70        8.67     14.51 o
   4   7  13      722.30      737.51     27.04 o
   5   7  13        0.96        7.09     15.49 o
   6   7  13      179.18      187.24     17.64 o
   7   7  13       42.73       34.91     16.27 o
   8   7  13        3.27      -12.30     14.52 o
   9   7  13        6.51       10.20     15.06 o
  10   7  13        6.16       -0.27     16.49 o
  11   7  13       29.34       16.76     22.70 o
   0   8  13      686.97      583.99     98.28 o
   1   8  13      442.49      461.61     23.72 o
   2   8  13       34.64       30.87     14.63 o
   3   8  13       24.42        9.81     15.19 o
   4   8  13      268.04      239.71     18.96 o
   5   8  13       28.87       45.30     15.46 o
   6   8  13        0.15       -9.36     16.94 o
   7   8  13       44.99       64.39     17.37 o
   8   8  13      202.70      219.71     21.03 o
   9   8  13       38.35       10.07     17.89 o
  10   8  13        0.71       36.87     29.28 o
   1   9  13       13.93        9.74     18.21 o
   2   9  13       22.20       15.35     18.06 o
   3   9  13       71.22       82.41     22.95 o
   4   9  13      406.92      374.29     24.77 o
   5   9  13       22.13       41.11     17.11 o
   6   9  13      673.21      740.44     48.80 o
   7   9  13       83.03       87.24     18.20 o
   8   9  13       38.40       20.31     17.54 o
   0  10  13      735.35      654.95     52.21 o
   1  10  13       12.63       30.81     21.34 o
   2  10  13       56.86       75.18     22.41 o
   3  10  13       17.99       16.95     21.86 o
   4  10  13        2.24      -20.55     21.19 o
   5  10  13       47.99       43.00     23.82 o
   6  10  13        1.25       10.29     23.05 o
   0   0  14       11.36        9.10     13.67 o
   1   0  14      396.46      366.36     18.92 o
   2   0  14        3.09        7.91     12.41 o
   3   0  14      627.66      666.51     30.10 o
   4   0  14       59.43       45.51     18.91 o
   5   0  14       51.86       51.91     19.95 o
   6   0  14      106.30      103.88     21.11 o
   7   0  14       66.46       80.39     21.68 o
   8   0  14       19.04       13.11     19.58 o
   9   0  14      587.12      539.53     31.29 o
  10   0  14      126.30      149.61     23.51 o
  11   0  14       33.88       38.72     23.48 o
  12   0  14     1576.74     1576.25    106.77 o
  13   0  14       17.81       28.93     34.27 o
   1   1  14        8.82       13.22      9.82 o
   2   1  14       72.86       77.57     12.07 o
   3   1  14        5.89        4.42     10.44 o
   4   1  14        1.30        7.86     12.47 o
   5   1  14       96.68      113.22     16.20 o
   6   1  14     1148.76     1111.17     38.40 o
   7   1  14      924.21      856.77     25.56 o
   8   1  14       17.15       12.66     13.93 o
   9   1  14       15.13       28.57     14.22 o
  10   1  14      410.72      393.48     20.14 o
  11   1  14       14.43       37.54     16.03 o
  12   1  14       63.93       53.74     24.43 o
  13   1  14      147.00      125.26     23.44 o
   0   2  14     1204.97     1059.25     30.33 o
   1   2  14       66.16       70.53     12.31 o
   2   2  14       35.19       43.06     12.20 o
   3   2  14      124.61      135.34     14.06 o
   4   2  14      868.17      899.12     24.44 o
   5   2  14       61.41       54.39     13.26 o
   6   2  14      627.59      601.23     25.17 o
   7   2  14       83.05       94.82     16.49 o
   8   2  14       61.54       54.14     15.25 o
   9   2  14       33.72       19.79     15.26 o
  10   2  14        9.79       25.20     16.30 o
  11   2  14        5.34        5.34     17.82 o
  12   2  14       68.99       83.40     23.25 o
  13   2  14        3.29       -6.17     23.36 o
   1   3  14     3193.48     3262.38     78.88 o
   2   3  14     1388.13     1428.63     32.06 o
   3   3  14       46.47       61.32     13.76 o
   4   3  14      105.90      124.82     15.54 o
   5   3  14     1019.24     1105.82     27.52 o
   6   3  14        3.96        5.34     13.67 o
   7   3  14      123.60      159.36     16.59 o
   8   3  14        3.71        2.05     14.45 o
   9   3  14        7.17       -1.02     14.82 o
  10   3  14       20.22       16.32     17.05 o
  11   3  14        0.51      -19.62     19.62 o
  12   3  14       17.50       40.85     22.89 o
  13   3  14       84.03       80.41     23.05 o
   0   4  14     3271.28     3398.15     61.94 o
   1   4  14      682.90      749.87     23.37 o
   2   4  14      815.44      847.32     24.41 o
   3   4  14      239.01      231.47     16.73 o
   4   4  14      152.48      154.07     15.41 o
   5   4  14       88.11      111.25     15.50 o
   6   4  14        0.05       16.25     13.77 o
   7   4  14      494.90      539.13     22.79 o
   8   4  14       17.76       32.57     14.70 o
   9   4  14        9.48       -2.87     16.32 o
  10   4  14       14.61       37.54     16.69 o
  11   4  14      357.44      398.71     27.95 o
  12   4  14      265.24      285.32     31.49 o
   1   5  14      105.34       99.89     16.23 o
   2   5  14        0.00        0.96     13.38 o
   3   5  14       63.51       70.77     14.38 o
   4   5  14      817.04      837.71     25.78 o
   5   5  14      350.46      423.78     20.80 o
   6   5  14       33.24       27.03     14.66 o
   7   5  14      105.54      129.26     15.17 o
   8   5  14       82.38       93.89     15.99 o
   9   5  14      163.16      147.86     17.24 o
  10   5  14      137.82      125.35     18.54 o
  11   5  14       20.96       22.44     20.24 o
  12   5  14      355.39      398.71     37.65 o
   0   6  14       23.92       13.07     19.75 o
   1   6  14      277.86      253.50     18.99 o
   2   6  14     1060.26     1046.39     29.62 o
   3   6  14      208.91      201.66     16.91 o
   4   6  14       69.93       77.89     15.69 o
   5   6  14      193.38      227.63     17.35 o
   6   6  14       25.74       33.86     16.30 o
   7   6  14        5.45       -4.82     16.09 o
   8   6  14        4.36        2.86     16.14 o
   9   6  14        5.16       -4.26     15.67 o
  10   6  14        0.39        0.99     16.92 o
  11   6  14       83.64      121.01     23.63 o
   1   7  14     2476.91     2564.83     53.91 o
   2   7  14      432.88      397.77     22.33 o
   3   7  14      425.78      429.15     22.18 o
   4   7  14      147.43      144.04     17.70 o
   5   7  14      131.91      122.24     17.28 o
   6   7  14       22.43       46.45     16.57 o
   7   7  14       19.02       16.04     16.37 o
   8   7  14        0.72      -10.40     15.98 o
   9   7  14        2.02        4.61     16.92 o
  10   7  14       67.36       54.38     18.35 o
   0   8  14     1433.65     1561.34     56.44 o
   1   8  14      216.49      188.13     22.60 o
   2   8  14       38.85       36.77     16.61 o
   3   8  14       99.99       97.13     17.16 o
   4   8  14      239.72      211.69     19.52 o
   5   8  14      286.83      286.10     20.89 o
   6   8  14      444.18      483.68     27.09 o
   7   8  14       37.94       23.98     18.20 o
   8   8  14      174.01      183.56     20.50 o
   1   9  14       38.42       45.40     20.11 o
   2   9  14       33.40       26.32     18.27 o
   3   9  14       15.93       14.87     23.21 o
   4   9  14       18.29       44.82     24.21 o
   5   9  14        0.03       11.94     18.80 o
   6   9  14      130.49      141.47     22.53 o
   0  10  14        0.84      -13.84     31.36 o
   1  10  14        7.43       -3.18     23.07 o
   2  10  14       25.51       44.84     21.45 o
   3  10  14        5.96       -8.22     22.98 o
   1   1  15       11.98       20.42     10.93 o
   2   1  15      150.15      127.46     13.11 o
   3   1  15      334.66      312.83     17.34 o
   4   1  15        0.01       -3.36     15.40 o
   5   1  15      405.23      379.57     20.21 o
   6   1  15      285.96      252.66     19.10 o
   7   1  15      724.38      695.04     24.40 o
   8   1  15       60.13       67.42     14.89 o
   9   1  15      110.21      108.31     15.32 o
  10   1  15       35.17       43.19     15.74 o
  11   1  15      172.70      131.08     19.71 o
  12   1  15       17.49       10.92     22.66 o
   0   2  15     1864.30     1960.56     58.41 o
   1   2  15      375.86      359.97     16.75 o
   2   2  15      369.48      359.37     18.01 o
   3   2  15       44.49       63.09     13.38 o
   4   2  15     1301.51     1376.15     38.25 o
   5   2  15      257.53      255.46     20.88 o
   6   2  15        2.10       -8.99     16.46 o
   7   2  15      106.68      108.65     17.44 o
   8   2  15       42.81       37.45     16.01 o
   9   2  15       10.16        2.51     16.65 o
  10   2  15      165.61      169.78     19.58 o
  11   2  15      150.98      126.42     19.70 o
  12   2  15      139.15      173.22     28.45 o
   1   3  15      882.26      854.32     23.61 o
   2   3  15     1759.34     1732.20     38.28 o
   3   3  15       25.41       18.54     13.98 o
   4   3  15       38.40       28.21     14.32 o
   5   3  15      150.42      171.57     16.93 o
   6   3  15       78.98       90.50     16.82 o
   7   3  15       30.59       51.98     18.58 o
   8   3  15       55.45       31.42     18.31 o
   9   3  15       78.25       83.27     17.63 o
  10   3  15      204.32      203.49     22.67 o
  11   3  15        8.87       10.31     19.73 o
  12   3  15        0.33        6.28     23.60 o
   0   4  15       52.29       41.74     20.77 o
   1   4  15       42.38       54.56     15.77 o
   2   4  15       16.77       27.74     13.70 o
   3   4  15      990.52      992.11     26.79 o
   4   4  15        7.22       10.84     14.52 o
   5   4  15      275.96      261.87     18.78 o
   6   4  15      200.12      229.55     18.35 o
   7   4  15      220.69      240.22     20.07 o
   8   4  15      365.21      417.64     23.80 o
   9   4  15      252.16      280.24     24.45 o
  10   4  15       39.90       26.34     18.29 o
  11   4  15       26.60       27.06     20.99 o
   1   5  15      108.93      128.09     17.12 o
   2   5  15       22.89       22.90     14.05 o
   3   5  15      336.43      336.13     19.53 o
   4   5  15        8.30       16.57     14.50 o
   5   5  15       43.01       52.88     14.70 o
   6   5  15      308.51      314.71     20.33 o
   7   5  15        4.40       15.28     15.32 o
   8   5  15       34.71       33.00     17.33 o
   9   5  15        2.67        3.88     20.05 o
  10   5  15       37.34       65.38     17.51 o
  11   5  15       77.36       81.21     27.18 o
   0   6  15       62.28       63.13     21.43 o
   1   6  15     1909.43     1958.35     39.91 o
   2   6  15       29.51       12.14     15.69 o
   3   6  15       12.22        9.90     14.70 o
   4   6  15      151.36      140.32     17.38 o
   5   6  15       20.50       26.33     15.00 o
   6   6  15      113.04      122.71     18.82 o
   7   6  15      131.63      141.25     19.47 o
   8   6  15       26.76       27.05     17.69 o
   9   6  15      499.51      539.00     26.92 o
  10   6  15      198.22      211.03     23.54 o
   1   7  15      463.03      481.54     23.64 o
   2   7  15      103.89      111.97     17.07 o
   3   7  15       25.06        7.05     18.11 o
   4   7  15      123.33      113.61     17.62 o
   5   7  15       71.85       67.55     17.81 o
   6   7  15       16.63       19.52     16.90 o
   7   7  15        6.77        6.67     17.15 o
   8   7  15        1.42        2.18     18.53 o
   0   8  15     1151.94     1040.82     86.65 o
   1   8  15       97.24      106.03     21.18 o
   2   8  15      116.02      122.73     19.26 o
   3   8  15       49.90       27.91     17.10 o
   4   8  15     1042.08     1068.86     37.66 o
   5   8  15      523.67      553.72     26.06 o
   6   8  15        6.74       10.33     19.57 o
   7   8  15        3.66       -4.83     18.92 o
   1   9  15        4.36       -4.28     18.53 o
   2   9  15      170.32      160.11     22.01 o
   3   9  15      228.83      186.04     28.35 o
   4   9  15        0.14        5.64     22.82 o
   0   0  16       36.98       63.21     32.56 o
   1   0  16      227.30      265.74     26.90 o
   2   0  16      255.73      249.55     28.06 o
   3   0  16      313.93      262.60     27.21 o
   4   0  16       31.29       31.34     24.76 o
   5   0  16      103.00      103.01     22.64 o
   6   0  16      113.73      160.72     25.62 o
   7   0  16      178.10      202.07     26.69 o
   8   0  16       73.66       75.47     23.20 o
   9   0  16       47.44       19.49     22.26 o
  10   0  16      525.01      524.62     39.27 o
  11   0  16      519.26      450.62     35.73 o
   1   1  16      477.02      486.75     22.56 o
   2   1  16       52.27       57.31     13.62 o
   3   1  16      143.06      133.53     16.59 o
   4   1  16        0.03        7.63     16.17 o
   5   1  16      138.52      154.97     19.38 o
   6   1  16      108.48      106.95     18.78 o
   7   1  16        0.13        6.18     15.66 o
   8   1  16        0.67        7.05     15.88 o
   9   1  16      452.54      440.15     22.75 o
  10   1  16        0.05      -16.16     16.93 o
  11   1  16       31.77       40.56     17.94 o
   0   2  16      316.36      300.88     24.91 o
   1   2  16     2575.75     2500.22     40.71 o
   2   2  16       54.69       65.56     16.32 o
   3   2  16     3328.45     3242.50     71.62 o
   4   2  16       48.04       63.46     15.60 o
   5   2  16      223.21      229.75     19.95 o
   6   2  16       63.33       37.43     19.07 o
   7   2  16        0.84       -6.49     18.48 o
   8   2  16       16.49       14.53     16.71 o
   9   2  16      142.56      155.26     18.08 o
  10   2  16       65.83       89.97     18.87 o
  11   2  16       62.58       55.50     20.86 o
   1   3  16       85.49       96.59     14.19 o
   2   3  16      275.91      288.61     18.23 o
   3   3  16      656.82      697.18     24.38 o
   4   3  16        0.88       -0.58     16.12 o
   5   3  16       83.66       71.05     16.26 o
   6   3  16      130.18      157.22     20.87 o
   7   3  16        1.28        4.36     21.39 o
   8   3  16        0.39       18.72     18.40 o
   9   3  16        6.01       -3.09     18.44 o
  10   3  16        0.07      -19.55     19.55 o
  11   3  16       25.64      -11.87     22.23 o
   0   4  16       28.93       20.92     22.55 o
   1   4  16     1859.98     1975.24     37.97 o
   2   4  16      280.82      305.79     21.05 o
   3   4  16      856.83      864.66     26.58 o
   4   4  16      210.51      243.42     19.19 o
   5   4  16      210.32      198.43     17.91 o
   6   4  16        2.85       23.65     17.13 o
   7   4  16       37.14       50.37     17.14 o
   8   4  16      496.11      533.40     32.74 o
   9   4  16      163.33      127.72     24.59 o
  10   4  16      141.69      164.53     25.69 o
   1   5  16       70.32       54.59     15.48 o
   2   5  16       36.80       32.77     14.68 o
   3   5  16      206.80      209.15     18.31 o
   4   5  16        8.46       -4.29     15.14 o
   5   5  16       12.08       -2.83     14.97 o
   6   5  16      104.81      104.77     16.45 o
   7   5  16        0.06       -7.88     15.83 o
   8   5  16       50.63       57.03     17.15 o
   9   5  16       93.90       98.66     24.36 o
   0   6  16      331.04      303.12     27.20 o
   1   6  16      141.09      141.65     17.37 o
   2   6  16       46.32       37.95     16.25 o
   3   6  16        7.05        5.91     14.85 o
   4   6  16       55.20       60.83     15.87 o
   5   6  16      180.28      189.54     17.68 o
   6   6  16      230.88      206.77     21.54 o
   7   6  16       87.18      115.17     19.81 o
   8   6  16      565.79      635.35     28.89 o
   1   7  16      359.12      386.90     21.52 o
   2   7  16       15.99        8.88     17.41 o
   3   7  16       55.32       40.76     18.20 o
   4   7  16        0.39       -3.56     17.23 o
   5   7  16      308.90      277.55     24.80 o
   6   7  16       57.29       39.15     17.62 o
   7   7  16       93.54       77.01     18.49 o
   0   8  16      363.02      386.56     36.68 o
   1   8  16       74.95       64.05     18.57 o
   2   8  16       35.69       41.50     18.26 o
   3   8  16     1623.27     1671.06     53.02 o
   4   8  16       59.85       52.23     19.51 o
   5   8  16      164.07      161.85     20.77 o
   1   1  17      262.24      253.64     19.77 o
   2   1  17        0.16        7.14     17.54 o
   3   1  17      518.54      540.47     23.96 o
   4   1  17      467.62      478.79     24.97 o
   5   1  17       17.20       33.73     18.85 o
   6   1  17      899.04      880.27     31.33 o
   7   1  17      305.21      321.80     23.16 o
   8   1  17      404.42      439.03     25.34 o
   9   1  17        3.72        6.95     16.74 o
  10   1  17      262.72      296.01     25.49 o
   0   2  17      151.31      135.17     27.52 o
   1   2  17      840.28      807.58     31.89 o
   2   2  17     1424.40     1282.69     33.65 o
   3   2  17       82.44       68.72     17.13 o
   4   2  17      136.16      123.19     18.14 o
   5   2  17       47.88       57.09     18.16 o
   6   2  17       83.63       89.38     20.77 o
   7   2  17       80.18       78.30     19.13 o
   8   2  17      107.17       83.33     18.89 o
   9   2  17      101.27      114.75     20.17 o
  10   2  17        6.30       19.18     23.20 o
   1   3  17        5.00       -0.48     17.02 o
   2   3  17      358.30      367.98     22.71 o
   3   3  17      854.18      817.81     31.58 o
   4   3  17        1.13      -15.98     17.36 o
   5   3  17       76.58       54.82     17.53 o
   6   3  17       36.56       14.16     20.25 o
   7   3  17      206.92      226.93     23.82 o
   8   3  17       43.64       49.75     19.96 o
   9   3  17       15.73       17.53     19.28 o
   0   4  17      386.70      412.52     31.18 o
   1   4  17       41.68       51.87     15.55 o
   2   4  17       22.40       28.68     14.38 o
   3   4  17       42.79       53.50     16.68 o
   4   4  17       68.74       84.31     18.63 o
   5   4  17       30.66       52.48     17.53 o
   6   4  17      162.34      142.82     18.09 o
   7   4  17       65.33       64.99     18.42 o
   8   4  17      143.51      138.02     20.69 o
   9   4  17      257.26      292.25     23.89 o
   1   5  17       97.82       93.88     15.78 o
   2   5  17        7.57       16.29     17.44 o
   3   5  17      481.85      483.23     24.14 o
   4   5  17      150.41      160.55     17.28 o
   5   5  17      268.36      266.77     20.09 o
   6   5  17      121.99      149.14     20.27 o
   7   5  17       25.12       25.42     18.66 o
   8   5  17       52.97       84.40     20.93 o
   0   6  17       69.07       45.10     22.99 o
   1   6  17      307.72      351.01     21.49 o
   2   6  17       61.08       74.70     17.01 o
   3   6  17        1.79       -5.99     16.83 o
   4   6  17      349.78      344.26     21.81 o
   5   6  17       62.56       52.41     17.62 o
   6   6  17      412.25      436.65     31.71 o
   7   6  17       69.51       89.49     21.85 o
   1   7  17       80.84       71.94     17.05 o
   2   7  17      287.95      321.86     24.44 o
   3   7  17      245.21      232.86     23.46 o
   4   7  17        0.18        4.68     18.98 o
   5   7  17        0.59       17.41     18.25 o
   0   8  17       26.47       15.64     26.07 o
   1   8  17       30.02       -1.72     20.64 o
   0   0  18     1660.12     1595.61     71.36 o
   1   0  18      188.67      180.41     26.19 o
   2   0  18      507.56      510.95     32.84 o
   3   0  18      487.00      412.50     44.27 o
   4   0  18      102.74      105.63     25.72 o
   5   0  18       44.07       42.77     31.38 o
   6   0  18        2.98       13.24     29.33 o
   7   0  18      275.22      246.35     37.39 o
   8   0  18       42.28       41.41     27.86 o
   9   0  18      183.56      191.40     34.35 o
   1   1  18       32.15       45.14     17.03 o
   2   1  18      447.48      425.63     23.30 o
   3   1  18      243.31      231.84     20.36 o
   4   1  18      256.57      254.44     22.74 o
   5   1  18      606.21      592.68     27.54 o
   6   1  18       40.97       30.80     21.14 o
   7   1  18     1388.63     1396.50     73.52 o
   8   1  18        9.55        5.18     20.12 o
   9   1  18      138.16      146.50     20.92 o
   0   2  18      543.41      572.04     35.96 o
   1   2  18       98.53      109.95     18.78 o
   2   2  18       98.48       78.07     19.26 o
   3   2  18      166.44      152.65     19.22 o
   4   2  18      158.17      147.12     21.64 o
   5   2  18        0.05       14.33     18.64 o
   6   2  18      314.18      274.23     24.14 o
   7   2  18      117.10      126.52     22.16 o
   8   2  18      166.89      147.42     21.98 o
   1   3  18      807.43      797.08     32.35 o
   2   3  18       39.53       46.50     19.16 o
   3   3  18      135.59      140.88     18.87 o
   4   3  18        2.01       19.53     19.50 o
   5   3  18        0.66        3.33     17.40 o
   6   3  18      339.25      311.24     23.59 o
   7   3  18       17.35       33.13     19.41 o
   8   3  18      108.99      117.15     21.99 o
   0   4  18      680.09      663.32     38.65 o
   1   4  18       93.68       74.02     19.46 o
   2   4  18      297.28      289.91     22.05 o
   3   4  18        1.66       18.50     19.51 o
   4   4  18      109.77      125.86     21.32 o
   5   4  18      260.77      303.80     22.73 o
   6   4  18       14.62       18.51     19.23 o
   7   4  18       73.82       82.71     22.41 o
   1   5  18       56.46       44.11     16.80 o
   2   5  18       59.21       66.52     17.25 o
   3   5  18      135.79      149.24     21.86 o
   4   5  18       13.65        5.10     17.66 o
   5   5  18      152.04      176.17     21.19 o
   6   5  18        7.64        5.03     18.54 o
   0   6  18       72.39       75.45     24.67 o
   1   6  18       22.36        9.26     17.01 o
   2   6  18       62.75       57.16     17.68 o
   3   6  18       57.52       31.23     17.26 o
   4   6  18       28.07       19.60     16.14 o
   1   1  19        4.39       14.60     16.59 o
   2   1  19      359.78      322.88     22.22 o
   3   1  19       30.22       34.84     18.05 o
   4   1  19      487.34      550.58     25.78 o
   5   1  19      416.69      419.94     27.13 o
   6   1  19      582.72      496.19     30.29 o
   7   1  19      277.07      277.86     27.14 o
   0   2  19      106.61       89.22     26.78 o
   1   2  19      115.25      127.54     19.47 o
   2   2  19      597.32      563.51     26.56 o
   3   2  19        2.67        8.89     18.99 o
   4   2  19        9.00       21.37     18.01 o
   5   2  19      430.06      440.89     28.31 o
   6   2  19       42.15       29.11     20.28 o
   1   3  19      146.29      155.13     22.13 o
   2   3  19      679.58      641.54     31.78 o
   3   3  19        0.18      -11.10     19.90 o
   4   3  19       40.68       51.51     20.85 o
   5   3  19       43.04       46.75     21.62 o
   6   3  19      157.88      179.68     24.27 o
   0   4  19        0.81       18.05     29.54 o
   1   4  19      305.70      270.14     24.93 o
   2   4  19        0.04       -0.83     20.25 o
   3   4  19       13.11        3.12     20.04 o
   4   4  19        9.98       30.71     19.70 o
   5   4  19       15.91       25.65     19.28 o
   1   5  19       27.20       22.05     18.07 o
   2   5  19       73.86       93.53     19.54 o
   3   5  19       34.90       38.92     19.22 o
   0   0  20      298.95      217.60     41.37 o
   1   0  20      379.88      385.99     33.88 o
   2   0  20      247.99      260.92     32.77 o
   3   0  20      160.41      112.14     29.02 o
   4   0  20       63.06       57.97     27.34 o
   1   1  20       18.95        4.19     17.41 o
   2   1  20        5.09       10.62     17.11 o
   3   1  20        4.45       -7.72     19.41 o
   4   1  20      988.44      952.51     32.77 o
   0   2  20       26.81       34.31     26.64 o
   1   2  20       30.43       18.57     17.29 o
   2   2  20        0.00        3.34     17.74 o
   3   2  20      323.63      319.35     23.91 o
   4   2  20        9.35       15.30     18.69 o
   1   3  20       88.58       94.17     20.27 o
   2   3  20       82.38       92.56     20.97 o
 
